# Supplementary material for: Quantification of esterified oxylipins following HILIC-fractionation of lipid classes
Source: J Lipid Res. 2025 Nov 21;67(1):100950. doi: 10.1016/j.jlr.2025.100950 (PMC12799955; doi:10.1016/j.jlr.2025.100950)
Supplement: Supporting Tables [file mmc2.xlsx]

## Sheet: S1
Table S1: Intra- and interday separation efficiency of lipid standards spiked to human plasma and HEK293 cells. IS were spiked in biological samples before lipid class SPE fractionation on three different days. Shown are the relative recoveries of each standard in each fraction, reflecting the efficiency of lipid class separation across the fractions. Analysis was carried out using untargeted LC-…
human plasma
lipid Species	fraction 1							fraction 2							fraction 3							fraction 4							fraction 5
	day 1		day 2		day 3		days 1 ‒ 3	day 1		day 2		day 3		days 1 ‒ 3	day 1		day 2		day 3			day 1		day 2		day 3		days 1 ‒ 3	day 1		day 2		day 3		days 1 ‒ 3
	extr. eff. [%]	RSD [%]	extr. eff. [%]	RSD [%]	extr. eff. [%]	RSD [%]	interday RSD [%]	extr. eff. [%]	RSD [%]	extr. eff. [%]	RSD [%]	extr. eff. [%]	RSD [%]	interday RSD [%]	extr. eff. [%]	RSD [%]	extr. eff. [%]	RSD [%]	extr. eff. [%]	RSD [%]	interday RSD [%]	extr. eff. [%]	RSD [%]	extr. eff. [%]	RSD [%]	extr. eff. [%]	RSD [%]	interday RSD [%]	extr. eff. [%]	RSD [%]	extr. eff. [%]	RSD [%]	extr. eff. [%]	RSD [%]	interday RSD [%]
TG 15:0/18:1[D7]/15:0	99.7429	0.0539737	99.6289	0.20392	99.4525	0.316509	0.146336	n.d.	n.d.	n.d.	n.d.	n.d.	n.d.	n.d.	n.d.	n.d.	n.d.	n.d.	n.d.	n.d.	n.d.	n.d.	n.d.	n.d.	n.d.	n.d.	n.d.	n.d.	n.d.	n.d.	n.d.	n.d.	n.d.	n.d.	n.d.
DG 15:0/18:1[D7]/0:0	99.9	0.1	99.9	0.1	99.9	0.1	1.74047e-14	n.d.	n.d.	n.d.	n.d.	n.d.	n.d.	n.d.	n.d.	n.d.	n.d.	n.d.	n.d.	n.d.	n.d.	n.d.	n.d.	n.d.	n.d.	n.d.	n.d.	n.d.	n.d.	n.d.	n.d.	n.d.	n.d.	n.d.	n.d.
MG 18:1[D7]/0:0/0:0	99.9	0.1	99.9	0.1	99.9	0.1	1.74047e-14	n.d.	n.d.	n.d.	n.d.	n.d.	n.d.	n.d.	n.d.	n.d.	n.d.	n.d.	n.d.	n.d.	n.d.	n.d.	n.d.	n.d.	n.d.	n.d.	n.d.	n.d.	n.d.	n.d.	n.d.	n.d.	n.d.	n.d.	n.d.
Chol Ester 18:1[D7]	92.5607	1.86217	91.4643	0.680124	90.1168	2.32456	1.22407	3.32411	0.79133	4.1206	0.556488	4.81481	1.61414	0.745935	2.50747	0.828684	2.40521	0.0307811	3.27787	0.377611	0.477057	1.60772	0.24812	1.79316	0.163014	1.45293	0.299457	0.170346	n.d.	n.d.	n.d.	n.d.	n.d.	n.d.	n.d.
PC 15:0/18:1[D7]	n.d.	n.d.	n.d.	n.d.	n.d.	n.d.	n.d.	99.7943	0.231775	99.7114	0.261845	99.854	0.0836856	0.0715926	n.d.	n.d.	n.d.	n.d.	n.d.	n.d.	n.d.	n.d.	n.d.	n.d.	n.d.	n.d.	n.d.	n.d.	n.d.	n.d.	n.d.	n.d.	n.d.	n.d.	n.d.
SM 18:1;O2/18:1[D9]	n.d.	n.d.	n.d.	n.d.	n.d.	n.d.	n.d.	98.599	1.05659	96.7699	0.987696	96.4486	2.76235	1.15997	1.40101	1.05659	3.23012	0.987696	3.55144	2.76235	1.15997	n.d.	n.d.	n.d.	n.d.	n.d.	n.d.	n.d.	n.d.	n.d.	n.d.	n.d.	n.d.	n.d.	n.d.
Lyso-PC 18:1[D7]/0:0	n.d.	n.d.	n.d.	n.d.	n.d.	n.d.	n.d.	59.6892	6.40067	38.3972	3.98987	36.0337	5.25539	13.0289	40.3108	6.40067	61.6028	3.98987	63.9663	5.25539	13.0289	n.d.	n.d.	n.d.	n.d.	n.d.	n.d.	n.d.	n.d.	n.d.	n.d.	n.d.	n.d.	n.d.	n.d.
PE 15:0/18:1[D7]	n.d.	n.d.	n.d.	n.d.	n.d.	n.d.	n.d.	n.d.	n.d.	n.d.	n.d.	n.d.	n.d.	n.d.	99.8748	0.0972908	99.8621	0.1	99.9	0.1	n.d.	n.d.	n.d.	n.d.	n.d.	n.d.	n.d.	n.d.	n.d.	n.d.	n.d.	n.d.	n.d.	n.d.	n.d.
Lyso-PE 18:1[D7]/0:0	n.d.	n.d.	n.d.	n.d.	n.d.	n.d.	n.d.	n.d.	n.d.	n.d.	n.d.	n.d.	n.d.	n.d.	99.6285	0.0476328	99.4863	0.0163054	99.5972	0.0712399	0.0747158	0.348279	0.0452265	0.481509	0.0168879	0.392169	0.0661419	0.0678946	n.d.	n.d.	n.d.	n.d.	n.d.	n.d.	n.d.
PG 15:0/18:1[D7]	n.d.	n.d.	n.d.	n.d.	n.d.	n.d.	n.d.	n.d.	n.d.	n.d.	n.d.	n.d.	n.d.	n.d.	4.04209	1.83686	2.1465	0.690413	4.24042	1.44857	1.15594	93.5568	2.03035	96.868	0.730599	94.465	1.24272	1.7109	1.54401	0.0963918	0.985525	0.0565958	1.29459	0.241916	0.279774
PI 15:0/18:1[D7]	n.d.	n.d.	n.d.	n.d.	n.d.	n.d.	n.d.	n.d.	n.d.	n.d.	n.d.	n.d.	n.d.	n.d.	n.d.	n.d.	n.d.	n.d.	n.d.	n.d.	n.d.	n.d.	n.d.	n.d.	n.d.	n.d.	n.d.	n.d.	99.9	0.0963918	99.9	0.0963918	99.9	0.0963918	1.74047e-14
PS 15:0/18:1[D7]	n.d.	n.d.	n.d.	n.d.	n.d.	n.d.	n.d.	n.d.	n.d.	n.d.	n.d.	n.d.	n.d.	n.d.	n.d.	n.d.	n.d.	n.d.	n.d.	n.d.	n.d.	n.d.	n.d.	n.d.	n.d.	n.d.	n.d.	n.d.	99.9	0.0963918	99.9	0.0963918	99.9	0.0963918	1.74047e-14
HEK293 cells
lipid Species	fraction 1							fraction 2							fraction 3							fraction 4							fraction 5
	day 1		day 2		day 3		days 1 ‒ 3	day 1		day 2		day 3		days 1 ‒ 3	day 1		day 2		day 3			day 1		day 2		day 3		days 1 ‒ 3	day 1		day 2		day 3		days 1 ‒ 3
	extr. eff. [%]	RSD [%]	extr. eff. [%]	RSD [%]	extr. eff. [%]	RSD [%]	interday RSD [%]	extr. eff. [%]	RSD [%]	extr. eff. [%]	RSD [%]	extr. eff. [%]	RSD [%]	interday RSD [%]	extr. eff. [%]	RSD [%]	extr. eff. [%]	RSD [%]	extr. eff. [%]	RSD [%]	interday RSD [%]	extr. eff. [%]	RSD [%]	extr. eff. [%]	RSD [%]	extr. eff. [%]	RSD [%]	interday RSD [%]	extr. eff. [%]	RSD [%]	extr. eff. [%]	RSD [%]	extr. eff. [%]	RSD [%]	interday RSD [%]
TG 15:0/18:1[D7]/15:0	99.4227	0.0782296	99.7158	0.0559332	99.7749	0.0990985	0.188625	n.d.	n.d.	n.d.	n.d.	n.d.	n.d.	n.d.	n.d.	n.d.	n.d.	n.d.	n.d.	n.d.	n.d.	n.d.	n.d.	n.d.	n.d.	n.d.	n.d.	n.d.	n.d.	n.d.	n.d.	n.d.	n.d.	n.d.	n.d.
DG 15:0/18:1[D7]/0:0	99.9	0.1	99.9	0.1	99.9	0.1	1.74047e-14	n.d.	n.d.	n.d.	n.d.	n.d.	n.d.	n.d.	n.d.	n.d.	n.d.	n.d.	n.d.	n.d.	n.d.	n.d.	n.d.	n.d.	n.d.	n.d.	n.d.	n.d.	n.d.	n.d.	n.d.	n.d.	n.d.	n.d.	n.d.
MG 18:1[D7]/0:0/0:0	99.9	0.1	99.9	0.1	99.9	0.1	1.74047e-14	n.d.	n.d.	n.d.	n.d.	n.d.	n.d.	n.d.	n.d.	n.d.	n.d.	n.d.	n.d.	n.d.	n.d.	n.d.	n.d.	n.d.	n.d.	n.d.	n.d.	n.d.	n.d.	n.d.	n.d.	n.d.	n.d.	n.d.	n.d.
Chol Ester 18:1[D7]	96.9293	0.143268	99.2488	0.11633	99.5553	0.182284	1.43584	1.94931	0.011693	0.390408	0.0267677	0.444732	0.182284	0.884768	1.1214	0.149908	0.360802	0.106892	0	0	0.572455	n.d.	n.d.	n.d.	n.d.	n.d.	n.d.	n.d.	n.d.	n.d.	n.d.	n.d.	n.d.	n.d.	n.d.
C15 Ceramide-d7	99.8673	0.0512274	99.9139	0.0612126	99.8385	0.0509984	0.0380158	0.0996398	0.0530624	0.0606943	0.0620263	0.117118	0.077308	0.0288845	0.0330526	0.00192438	0.0254345	0.0161547	0.044345	0.0265039	0.00951459	n.d.	n.d.	n.d.	n.d.	n.d.	n.d.	n.d.	n.d.	n.d.	n.d.	n.d.	n.d.	n.d.	n.d.
PC 15:0/18:1[D7]	n.d.	n.d.	n.d.	n.d.	n.d.	n.d.	n.d.	99.9	0.1	99.7468	0.247004	99.9	0.1	0.088434	0.00410324	0.00234016	0.253172	0.247004	0.0336621	0.0102812	0.136072	n.d.	n.d.	n.d.	n.d.	n.d.	n.d.	n.d.	n.d.	n.d.	n.d.	n.d.	n.d.	n.d.	n.d.
SM 18:1;O2/18:1[D9]	n.d.	n.d.	n.d.	n.d.	n.d.	n.d.	n.d.	98.8044	1.56664	94.2233	3.10785	93.2845	7.24378	2.95346	1.19558	1.56664	5.77674	3.10785	6.71547	7.24378	2.95346	n.d.	n.d.	n.d.	n.d.	n.d.	n.d.	n.d.	n.d.	n.d.	n.d.	n.d.	n.d.	n.d.	n.d.
Lyso-PC 18:1[D7]/0:0	n.d.	n.d.	n.d.	n.d.	n.d.	n.d.	n.d.	66.2921	9.40964	48.4306	12.9373	42.6566	16.3411	12.3221	33.7058	9.40639	51.5694	12.9373	57.3397	16.3392	12.3218	n.d.	n.d.	n.d.	n.d.	n.d.	n.d.	n.d.	n.d.	n.d.	n.d.	n.d.	n.d.	n.d.	n.d.
PE 15:0/18:1[D7]	n.d.	n.d.	n.d.	n.d.	n.d.	n.d.	n.d.	n.d.	n.d.	n.d.	n.d.	n.d.	n.d.	n.d.	99.7092	0.189497	99.8843	0.0162827	99.8869	0.1	0.101857	n.d.	n.d.	n.d.	n.d.	n.d.	n.d.	n.d.	n.d.	n.d.	n.d.	n.d.	n.d.	n.d.	n.d.
Lyso-PE 18:1[D7]/0:0	n.d.	n.d.	n.d.	n.d.	n.d.	n.d.	n.d.	n.d.	n.d.	n.d.	n.d.	n.d.	n.d.	n.d.	99.6965	0.1	99.6318	0.301381	99.6675	0.1	0.0323735	0.274773	0.0129344	0.368179	0.301381	0.300444	0.0286441	0.0678946	n.d.	n.d.	n.d.	n.d.	n.d.	n.d.	n.d.
PG 15:0/18:1[D7]	n.d.	n.d.	n.d.	n.d.	n.d.	n.d.	n.d.	n.d.	n.d.	n.d.	n.d.	n.d.	n.d.	n.d.	n.d.	n.d.	n.d.	n.d.	n.d.	n.d.	n.d.	98.4284	0.238217	97.5256	2.15615	96.9113	0.264125	1.7109	1.57156	0.238217	2.47439	2.15615	3.08872	0.264125	0.763137
PI 15:0/18:1[D7]	n.d.	n.d.	n.d.	n.d.	n.d.	n.d.	n.d.	n.d.	n.d.	n.d.	n.d.	n.d.	n.d.	n.d.	n.d.	n.d.	n.d.	n.d.	n.d.	n.d.	n.d.	n.d.	n.d.	n.d.	n.d.	n.d.	n.d.	n.d.	99.9	0.0963918	99.9	0.0963918	99.9	0.0963918	1.74047e-14
PS 15:0/18:1[D7]	n.d.	n.d.	n.d.	n.d.	n.d.	n.d.	n.d.	n.d.	n.d.	n.d.	n.d.	n.d.	n.d.	n.d.	n.d.	n.d.	n.d.	n.d.	n.d.	n.d.	n.d.	n.d.	n.d.	n.d.	n.d.	n.d.	n.d.	n.d.	99.9	0.0963918	99.9	0.0963918	99.9	0.0963918	1.74047e-14

## Sheet: S2
Table S2: Unprocessed spectral library matching features in the extract of human plasma using MS-DIAL. Human plasma extract was analyzed by untargeted LC-HRMS. Resulting files were converted to abf format and processed with MS-DIAL. The table shows all features which were tentatively classified to different lipid classes based on precursor m/z and MS/MS spectra matching (Ref. matched; codes 410 a…
Average tR [min]	Average m/z	Lipid species	Adduct type	Reference m/z	Formula	Lipid class	Annotation tag (VS1.0)
6.555	694.466	PC 26:0	[M+HCOO]-	694.466	C34H68NO8P	PC	410
14.964	734.536	PC O-30:1	[M+HCOO]-	734.534	C38H76NO7P	EtherPC	410
9.315	748.512	PC 30:1	[M+HCOO]-	748.513	C38H74NO8P	PC	410
12.761	750.527	PC 30:0	[M+HCOO]-	750.529	C38H76NO8P	PC	410
15.423	760.551	PC O-32:2	[M+HCOO]-	760.55	C40H78NO7P	EtherPC	410
15.896	760.552	PC O-32:2	[M+HCOO]-	760.55	C40H78NO7P	EtherPC	410
16.628	762.566	PC O-32:1	[M+HCOO]-	762.565	C40H80NO7P	EtherPC	410
16.166	762.566	PC O-32:1	[M+HCOO]-	762.565	C40H80NO7P	EtherPC	410
19.756	762.566	PC O-32:1	[M+HCOO]-	762.565	C40H80NO7P	EtherPC	410
14.465	764.544	PC 31:0	[M+HCOO]-	764.545	C39H78NO8P	PC	410
20.438	764.578	PC O-32:0	[M+HCOO]-	764.581	C40H82NO7P	EtherPC	410
9.997	774.531	PC 32:2	[M+HCOO]-	774.529	C40H76NO8P	PC	410
9.646	774.531	PC 32:2	[M+HCOO]-	774.529	C40H76NO8P	PC	410
13.713	776.545	PC 32:1	[M+HCOO]-	776.545	C40H78NO8P	PC	410
13.258	776.545	PC 32:1	[M+HCOO]-	776.545	C40H78NO8P	PC	410
16.812	778.56	PC 32:0	[M+HCOO]-	778.56	C40H80NO8P	PC	410
17.55	778.561	PC 32:0	[M+HCOO]-	778.56	C40H80NO8P	PC	410
26.059	778.566	PC 32:0	[M+HCOO]-	778.56	C40H80NO8P	PC	410
13.093	784.549	PC O-34:4	[M+HCOO]-	784.55	C42H78NO7P	EtherPC	410			*
11.586	784.55	PC O-34:4	[M+HCOO]-	784.55	C42H78NO7P	EtherPC	410
16.36	786.565	PC O-34:3	[M+HCOO]-	786.565	C42H80NO7P	EtherPC	410
11.929	788.546	PC 33:2	[M+HCOO]-	788.545	C41H78NO8P	PC	410
11.303	788.547	PC 33:2	[M+HCOO]-	788.545	C41H78NO8P	PC	410
18.94	788.547	PC 33:2	[M+HCOO]-	788.545	C41H78NO8P	PC	410
20.045	788.581	PC O-34:2	[M+HCOO]-	788.581	C42H82NO7P	EtherPC	410
17.132	788.582	PC O-34:2	[M+HCOO]-	788.581	C42H82NO7P	EtherPC	410
15.645	790.562	PC 33:1	[M+HCOO]-	790.56	C41H80NO8P	PC	410
20.618	790.6	PC O-34:1	[M+HCOO]-	790.597	C42H84NO7P	EtherPC	410
19.908	792.576	PC 33:0	[M+HCOO]-	792.576	C41H82NO8P	PC	410
18.994	792.576	PC 33:0	[M+HCOO]-	792.576	C41H82NO8P	PC	410
24.503	792.612	PC O-34:0	[M+HCOO]-	792.612	C42H86NO7P	EtherPC	410
7.569	796.515	PC 34:5	[M+HCOO]-	796.513	C42H74NO8P	PC	410
15.433	797.605	PC 33:1	[M+HCOO]-	797.604	C41H73[2H]7NO8P	PC	420
16.2	797.607	PC 33:1	[M+HCOO]-	797.604	C41H73[2H]7NO8P	PC	420
9.417	798.531	PC 34:4	[M+HCOO]-	798.529	C42H76NO8P	PC	410
8.211	798.531	PC 34:4	[M+HCOO]-	798.529	C42H76NO8P	PC	410
21.517	798.566	PC O-35:4	[M+HCOO]-	798.565	C43H80NO7P	EtherPC	410
13.928	798.566	PC O-35:4	[M+HCOO]-	798.565	C43H80NO7P	EtherPC	410
11.181	800.545	PC 34:3	[M+HCOO]-	800.545	C42H78NO8P	PC	410
11.818	800.545	PC 34:3	[M+HCOO]-	800.545	C42H78NO8P	PC	410
10.337	800.546	PC 34:3	[M+HCOO]-	800.545	C42H78NO8P	PC	410
10.707	800.546	PC 34:3	[M+HCOO]-	800.545	C42H78NO8P	PC	410
18.725	800.582	PC O-35:3	[M+HCOO]-	800.581	C43H82NO7P	EtherPC	410
14.315	802.561	PC 34:2	[M+HCOO]-	802.56	C42H80NO8P	PC	410
13.683	802.562	PC 34:2	[M+HCOO]-	802.56	C42H80NO8P	PC	410
19.512	802.598	PC O-35:2	[M+HCOO]-	802.597	C43H84NO7P	EtherPC	410
17.244	804.574	PC 34:1	[M+HCOO]-	804.576	C42H82NO8P	PC	410
17.965	804.575	PC 34:1	[M+HCOO]-	804.576	C42H82NO8P	PC	410
26.361	804.581	PC 34:1	[M+HCOO]-	804.576	C42H82NO8P	PC	410
22.182	806.594	PC 34:0	[M+HCOO]-	806.592	C42H84NO8P	PC	410
12.337	808.552	PC O-36:6	[M+HCOO]-	808.55	C44H78NO7P	EtherPC	410
8.927	810.53	PC 35:5	[M+HCOO]-	810.529	C43H76NO8P	PC	410
15.483	810.567	PC O-36:5	[M+HCOO]-	810.565	C44H80NO7P	EtherPC	410
11.866	810.567	PC O-36:5	[M+HCOO]-	810.565	C44H80NO7P	EtherPC	410
13.127	810.567	PC O-36:5	[M+HCOO]-	810.565	C44H80NO7P	EtherPC	410
16.122	810.568	PC O-36:5	[M+HCOO]-	810.565	C44H80NO7P	EtherPC	410
11.234	812.546	PC 35:4	[M+HCOO]-	812.545	C43H78NO8P	PC	410
17.503	812.582	PC O-36:4	[M+HCOO]-	812.581	C44H82NO7P	EtherPC	410
23.36	812.583	PC O-36:4	[M+HCOO]-	812.581	C44H82NO7P	EtherPC	410
16.284	812.583	PC O-36:4	[M+HCOO]-	812.581	C44H82NO7P	EtherPC	410
12.67	814.56	PC 35:3	[M+HCOO]-	814.56	C43H80NO8P	PC	410
13.105	814.561	PC 35:3	[M+HCOO]-	814.56	C43H80NO8P	PC	410
12.347	814.561	PC 35:3	[M+HCOO]-	814.56	C43H80NO8P	PC	410
19.406	814.562	PC 35:3	[M+HCOO]-	814.56	C43H80NO8P	PC	410
21.055	814.597	PC O-36:3	[M+HCOO]-	814.597	C44H84NO7P	EtherPC	410
20.384	814.598	PC O-36:3	[M+HCOO]-	814.597	C44H84NO7P	EtherPC	410
19.826	814.598	PC O-36:3	[M+HCOO]-	814.597	C44H84NO7P	EtherPC	410
18.316	814.599	PC O-36:3	[M+HCOO]-	814.597	C44H84NO7P	EtherPC	410
18.787	814.599	PC O-36:3	[M+HCOO]-	814.597	C44H84NO7P	EtherPC	410
17.336	814.599	PC O-36:3	[M+HCOO]-	814.597	C44H84NO7P	EtherPC	410
15.917	816.568	PC 35:2	[M+HCOO]-	816.576	C43H82NO8P	PC	410
16.651	816.576	PC 35:2	[M+HCOO]-	816.576	C43H82NO8P	PC	410
21.006	816.61	PC O-36:2	[M+HCOO]-	816.612	C44H86NO7P	EtherPC	410
21.831	816.614	PC O-36:2	[M+HCOO]-	816.612	C44H86NO7P	EtherPC	410
24.208	816.614	PC O-36:2	[M+HCOO]-	816.612	C44H86NO7P	EtherPC	410
6.135	818.557	PC 34:2;O	[M+HCOO]-	818.555	C42H80NO9P	OxPC	410
20.341	818.592	PC 35:1	[M+HCOO]-	818.592	C43H84NO8P	PC	410
19.569	818.593	PC 35:1	[M+HCOO]-	818.592	C43H84NO8P	PC	410
19.996	818.594	PC 35:1	[M+HCOO]-	818.592	C43H84NO8P	PC	410
24.729	818.628	PC O-36:1	[M+HCOO]-	818.628	C44H88NO7P	EtherPC	410
8.598	822.529	PC 36:6	[M+HCOO]-	822.529	C44H76NO8P	PC	410
7.022	822.529	PC 36:6	[M+HCOO]-	822.529	C44H76NO8P	PC	410
7.819	822.529	PC 36:6	[M+HCOO]-	822.529	C44H76NO8P	PC	410
8.144	822.529	PC 36:6	[M+HCOO]-	822.529	C44H76NO8P	PC	410
10.619	824.546	PC 36:5	[M+HCOO]-	824.545	C44H78NO8P	PC	410
9.728	824.546	PC 36:5	[M+HCOO]-	824.545	C44H78NO8P	PC	410
10.044	824.546	PC 36:5	[M+HCOO]-	824.545	C44H78NO8P	PC	410
8.738	824.546	PC 36:5	[M+HCOO]-	824.545	C44H78NO8P	PC	410
16.985	824.581	PC O-37:5	[M+HCOO]-	824.581	C45H82NO7P	EtherPC	410
17.828	824.583	PC O-37:5	[M+HCOO]-	824.581	C45H82NO7P	EtherPC	410
14.452	826.56	PC 36:4	[M+HCOO]-	826.56	C44H80NO8P	PC	410
13.455	826.56	PC 36:4	[M+HCOO]-	826.56	C44H80NO8P	PC	410
12.317	826.56	PC 36:4	[M+HCOO]-	826.56	C44H80NO8P	PC	410
11.06	826.561	PC 36:4	[M+HCOO]-	826.56	C44H80NO8P	PC	410
12.74	826.561	PC 36:4	[M+HCOO]-	826.56	C44H80NO8P	PC	410
11.456	826.561	PC 36:4	[M+HCOO]-	826.56	C44H80NO8P	PC	410
18.69	826.599	PC O-37:4	[M+HCOO]-	826.597	C45H84NO7P	EtherPC	410
14.627	828.576	PC 36:3	[M+HCOO]-	828.576	C44H82NO8P	PC	410
16.563	828.577	PC 36:3	[M+HCOO]-	828.576	C44H82NO8P	PC	410
15.453	828.577	PC 36:3	[M+HCOO]-	828.576	C44H82NO8P	PC	410
17.007	828.577	PC 36:3	[M+HCOO]-	828.576	C44H82NO8P	PC	410
16.024	828.577	PC 36:3	[M+HCOO]-	828.576	C44H82NO8P	PC	410
19.027	830.59	PC 36:2	[M+HCOO]-	830.592	C44H84NO8P	PC	410
18.378	830.591	PC 36:2	[M+HCOO]-	830.592	C44H84NO8P	PC	410
22.541	832.608	PC 36:1	[M+HCOO]-	832.607	C44H86NO8P	PC	410
14.045	834.566	PC O-38:7	[M+HCOO]-	834.565	C46H80NO7P	EtherPC	410
12.658	834.566	PC O-38:7	[M+HCOO]-	834.565	C46H80NO7P	EtherPC	410
25.573	834.625	PC 36:0	[M+HCOO]-	834.623	C44H88NO8P	PC	410
10.192	836.544	PC 37:6	[M+HCOO]-	836.545	C45H78NO8P	PC	410
14.918	836.581	PC O-38:6	[M+HCOO]-	836.581	C46H82NO7P	EtherPC	410
13.27	836.582	PC O-38:6	[M+HCOO]-	836.581	C46H82NO7P	EtherPC	410
15.749	836.583	PC O-38:6	[M+HCOO]-	836.581	C46H82NO7P	EtherPC	410
17.21	836.583	PC O-38:6	[M+HCOO]-	836.581	C46H82NO7P	EtherPC	410
16.438	836.585	PC O-38:6	[M+HCOO]-	836.581	C46H82NO7P	EtherPC	410
12.718	838.559	PC 37:5	[M+HCOO]-	838.56	C45H80NO8P	PC	410
11.416	838.561	PC 37:5	[M+HCOO]-	838.56	C45H80NO8P	PC	410
11.977	838.561	PC 37:5	[M+HCOO]-	838.56	C45H80NO8P	PC	410
19.316	838.563	PC 37:5	[M+HCOO]-	838.56	C45H80NO8P	PC	410
18.799	838.596	PC O-38:5	[M+HCOO]-	838.597	C46H84NO7P	EtherPC	410
16.508	838.598	PC O-38:5	[M+HCOO]-	838.597	C46H84NO7P	EtherPC	410
20.214	838.599	PC O-38:5	[M+HCOO]-	838.597	C46H84NO7P	EtherPC	410
15.14	840.577	PC 37:4	[M+HCOO]-	840.576	C45H82NO8P	PC	410
19.65	840.613	PC O-38:4	[M+HCOO]-	840.612	C46H86NO7P	EtherPC	410
21.03	840.613	PC O-38:4	[M+HCOO]-	840.612	C46H86NO7P	EtherPC	410
18.533	840.614	PC O-38:4	[M+HCOO]-	840.612	C46H86NO7P	EtherPC	410
6.023	842.558	PC 36:4;O	[M+HCOO]-	842.555	C44H80NO9P	OxPC	410
17.807	842.592	PC 37:3	[M+HCOO]-	842.592	C45H84NO8P	PC	410
16.744	842.593	PC 37:3	[M+HCOO]-	842.592	C45H84NO8P	PC	410
17.122	842.594	PC 37:3	[M+HCOO]-	842.592	C45H84NO8P	PC	410
22.864	842.629	PC O-38:3	[M+HCOO]-	842.628	C46H88NO7P	EtherPC	410
24.889	842.629	PC O-38:3	[M+HCOO]-	842.628	C46H88NO7P	EtherPC	410
23.297	842.632	PC O-38:3	[M+HCOO]-	842.628	C46H88NO7P	EtherPC	410
24.021	842.632	PC O-38:3	[M+HCOO]-	842.628	C46H88NO7P	EtherPC	410
5.983	844.571	PC 36:3;O	[M+HCOO]-	844.571	C44H82NO9P	OxPC	410
21.329	844.608	PC 37:2	[M+HCOO]-	844.607	C45H86NO8P	PC	410
20.46	844.609	PC 37:2	[M+HCOO]-	844.607	C45H86NO8P	PC	410
25.392	844.644	PC O-38:2	[M+HCOO]-	844.644	C46H90NO7P	EtherPC	410
23.68	846.624	PC 37:1	[M+HCOO]-	846.623	C45H88NO8P	PC	410
8.318	848.547	PC 38:7	[M+HCOO]-	848.545	C46H78NO8P	PC	410
9.126	848.547	PC 38:7	[M+HCOO]-	848.545	C46H78NO8P	PC	410
12.167	850.56	PC 38:6	[M+HCOO]-	850.56	C46H80NO8P	PC	410
11.384	850.56	PC 38:6	[M+HCOO]-	850.56	C46H80NO8P	PC	410
10.416	850.56	PC 38:6	[M+HCOO]-	850.56	C46H80NO8P	PC	410
10.884	850.561	PC 38:6	[M+HCOO]-	850.56	C46H80NO8P	PC	410
12.621	852.574	PC 38:5	[M+HCOO]-	852.576	C46H82NO8P	PC	410
13.683	852.575	PC 38:5	[M+HCOO]-	852.576	C46H82NO8P	PC	410
14.465	852.575	PC 38:5	[M+HCOO]-	852.576	C46H82NO8P	PC	410
15.097	852.577	PC 38:5	[M+HCOO]-	852.576	C46H82NO8P	PC	410
18.259	854.591	PC 38:4	[M+HCOO]-	854.592	C46H84NO8P	PC	410
16.386	854.592	PC 38:4	[M+HCOO]-	854.592	C46H84NO8P	PC	410
16.823	854.593	PC 38:4	[M+HCOO]-	854.592	C46H84NO8P	PC	410
15.823	854.593	PC 38:4	[M+HCOO]-	854.592	C46H84NO8P	PC	410
23.182	854.633	PC O-39:4	[M+HCOO]-	854.628	C47H88NO7P	EtherPC	410
18.992	856.607	PC 38:3	[M+HCOO]-	856.607	C46H86NO8P	PC	410
20.17	856.607	PC 38:3	[M+HCOO]-	856.607	C46H86NO8P	PC	410
21.661	856.607	PC 38:3	[M+HCOO]-	856.607	C46H86NO8P	PC	410
20.693	856.61	PC 38:3	[M+HCOO]-	856.607	C46H86NO8P	PC	410
23.411	858.623	PC 38:2	[M+HCOO]-	858.623	C46H88NO8P	PC	410
22.972	858.624	PC 38:2	[M+HCOO]-	858.623	C46H88NO8P	PC	410
22.509	858.624	PC 38:2	[M+HCOO]-	858.623	C46H88NO8P	PC	410
14.475	860.582	PC O-40:8	[M+HCOO]-	860.581	C48H82NO7P	EtherPC	410
15.959	862.597	PC O-40:7	[M+HCOO]-	862.597	C48H84NO7P	EtherPC	410
15.14	862.597	PC O-40:7	[M+HCOO]-	862.597	C48H84NO7P	EtherPC	410
18.799	862.599	PC O-40:7	[M+HCOO]-	862.597	C48H84NO7P	EtherPC	410
22.145	862.607	PC O-40:7	[M+HCOO]-	862.597	C48H84NO7P	EtherPC	410
13.801	864.576	PC 39:6	[M+HCOO]-	864.576	C47H82NO8P	PC	410
14.552	864.577	PC 39:6	[M+HCOO]-	864.576	C47H82NO8P	PC	410
16.663	864.613	PC O-40:6	[M+HCOO]-	864.612	C48H86NO7P	EtherPC	410
20.31	864.613	PC O-40:6	[M+HCOO]-	864.612	C48H86NO7P	EtherPC	410
19.685	864.614	PC O-40:6	[M+HCOO]-	864.612	C48H86NO7P	EtherPC	410
21.893	864.614	PC O-40:6	[M+HCOO]-	864.612	C48H86NO7P	EtherPC	410
17.122	864.615	PC O-40:6	[M+HCOO]-	864.612	C48H86NO7P	EtherPC	410
6.074	866.557	PC 38:6;O	[M+HCOO]-	866.555	C46H80NO9P	OxPC	410
16.024	866.594	PC 39:5	[M+HCOO]-	866.592	C47H84NO8P	PC	410
19.832	866.627	PC O-40:5	[M+HCOO]-	866.628	C48H88NO7P	EtherPC	410
24.294	866.628	PC O-40:5	[M+HCOO]-	866.628	C48H88NO7P	EtherPC	410
20.955	866.63	PC O-40:5	[M+HCOO]-	866.628	C48H88NO7P	EtherPC	410
20.569	868.609	PC 39:4	[M+HCOO]-	868.607	C47H86NO8P	PC	410
23.907	868.638	PC O-40:4	[M+HCOO]-	868.644	C48H90NO7P	EtherPC	410
22.287	868.644	PC O-40:4	[M+HCOO]-	868.644	C48H90NO7P	EtherPC	410
24.864	868.644	PC O-40:4	[M+HCOO]-	868.644	C48H90NO7P	EtherPC	410
22.389	870.624	PC 39:3	[M+HCOO]-	870.623	C47H88NO8P	PC	410
26.061	870.66	PC O-40:3	[M+HCOO]-	870.659	C48H92NO7P	EtherPC	410
25.216	870.661	PC O-40:3	[M+HCOO]-	870.659	C48H92NO7P	EtherPC	410
26.834	870.661	PC O-40:3	[M+HCOO]-	870.659	C48H92NO7P	EtherPC	410
9.324	874.561	PC 40:8	[M+HCOO]-	874.56	C48H80NO8P	PC	410
9.622	874.561	PC 40:8	[M+HCOO]-	874.56	C48H80NO8P	PC	410
12.548	876.577	PC 40:7	[M+HCOO]-	876.576	C48H82NO8P	PC	410
11.343	876.578	PC 40:7	[M+HCOO]-	876.576	C48H82NO8P	PC	410
13.127	876.578	PC 40:7	[M+HCOO]-	876.576	C48H82NO8P	PC	410
10.494	876.578	PC 40:7	[M+HCOO]-	876.576	C48H82NO8P	PC	410
16.932	878.591	PC 40:6	[M+HCOO]-	878.592	C48H84NO8P	PC	410
15.107	878.591	PC 40:6	[M+HCOO]-	878.592	C48H84NO8P	PC	410
13.987	878.593	PC 40:6	[M+HCOO]-	878.592	C48H84NO8P	PC	410
18.408	880.607	PC 40:5	[M+HCOO]-	880.607	C48H86NO8P	PC	410
17.348	880.608	PC 40:5	[M+HCOO]-	880.607	C48H86NO8P	PC	410
20.021	880.609	PC 40:5	[M+HCOO]-	880.607	C48H86NO8P	PC	410
21.481	882.622	PC 40:4	[M+HCOO]-	882.623	C48H88NO8P	PC	410
22.765	882.623	PC 40:4	[M+HCOO]-	882.623	C48H88NO8P	PC	410
20.918	882.623	PC 40:4	[M+HCOO]-	882.623	C48H88NO8P	PC	410
23.246	884.64	PC 40:3	[M+HCOO]-	884.639	C48H90NO8P	PC	410
19.616	890.628	PC O-42:7	[M+HCOO]-	890.628	C50H88NO7P	EtherPC	410
23.258	890.63	PC O-42:7	[M+HCOO]-	890.628	C50H88NO7P	EtherPC	410
21.517	892.645	PC O-42:6	[M+HCOO]-	892.644	C50H90NO7P	EtherPC	410
21.043	892.646	PC O-42:6	[M+HCOO]-	892.644	C50H90NO7P	EtherPC	410
24.133	892.646	PC O-42:6	[M+HCOO]-	892.644	C50H90NO7P	EtherPC	410
24.68	894.66	PC O-42:5	[M+HCOO]-	894.659	C50H92NO7P	EtherPC	410
23.257	894.66	PC O-42:5	[M+HCOO]-	894.659	C50H92NO7P	EtherPC	410
25.228	894.661	PC O-42:5	[M+HCOO]-	894.659	C50H92NO7P	EtherPC	410
24.68	896.668	PC O-42:4	[M+HCOO]-	896.675	C50H94NO7P	EtherPC	410
25.859	896.677	PC O-42:4	[M+HCOO]-	896.675	C50H94NO7P	EtherPC	410
8.763	898.561	PC 42:10	[M+HCOO]-	898.56	C50H80NO8P	PC	410
14.681	898.567	PC 42:10	[M+HCOO]-	898.56	C50H80NO8P	PC	410
10.175	900.578	PC 42:9	[M+HCOO]-	900.576	C50H82NO8P	PC	410
9.843	900.578	PC 42:9	[M+HCOO]-	900.576	C50H82NO8P	PC	410
16.954	904.608	PC 42:7	[M+HCOO]-	904.607	C50H86NO8P	PC	410
19.793	906.624	PC 42:6	[M+HCOO]-	906.623	C50H88NO8P	PC	410
17.55	906.624	PC 42:6	[M+HCOO]-	906.623	C50H88NO8P	PC	410
21.956	908.639	PC 42:5	[M+HCOO]-	908.639	C50H90NO8P	PC	410
24.541	918.661	PC O-44:7	[M+HCOO]-	918.659	C52H92NO7P	EtherPC	410
23.717	918.661	PC O-44:7	[M+HCOO]-	918.659	C52H92NO7P	EtherPC	410
25.052	920.674	PC O-44:6	[M+HCOO]-	920.675	C52H94NO7P	EtherPC	410
25.573	920.675	PC O-44:6	[M+HCOO]-	920.675	C52H94NO7P	EtherPC	410
24.729	920.676	PC O-44:6	[M+HCOO]-	920.675	C52H94NO7P	EtherPC	410
26.796	920.678	PC O-44:6	[M+HCOO]-	920.675	C52H94NO7P	EtherPC	410
26.557	922.691	PC O-44:5	[M+HCOO]-	922.691	C52H96NO7P	EtherPC	410
27.208	922.691	PC O-44:5	[M+HCOO]-	922.691	C52H96NO7P	EtherPC	410
26.169	922.692	PC O-44:5	[M+HCOO]-	922.691	C52H96NO7P	EtherPC	410
25.724	936.672	PC 44:5	[M+HCOO]-	936.67	C52H94NO8P	PC	410
24.133	944.675	PC O-46:8	[M+HCOO]-	944.675	C54H94NO7P	EtherPC	410
26.061	944.679	PC O-46:8	[M+HCOO]-	944.675	C54H94NO7P	EtherPC	410
26.496	946.693	PC O-46:7	[M+HCOO]-	946.691	C54H96NO7P	EtherPC	410
25.102	946.693	PC O-46:7	[M+HCOO]-	946.691	C54H96NO7P	EtherPC	410
27.233	948.709	PC O-46:6	[M+HCOO]-	948.706	C54H98NO7P	EtherPC	410
26.834	948.71	PC O-46:6	[M+HCOO]-	948.706	C54H98NO7P	EtherPC	410
6.535	691.504	SM 30:1;O2	[M+HCOO]-	691.503	C35H71N2O6P	SM	420
7.627	705.519	SM 31:1;O2	[M+HCOO]-	705.519	C36H73N2O6P	SM	420
6.787	717.521	SM 32:2;O2	[M+HCOO]-	717.519	C37H73N2O6P	SM	420
9.031	719.534	SM 32:1;O2	[M+HCOO]-	719.534	C37H75N2O6P	SM	420
8.566	719.534	SM 32:1;O2	[M+HCOO]-	719.534	C37H75N2O6P	SM	420
10.273	721.551	SM 32:0;O2	[M+HCOO]-	721.55	C37H77N2O6P	SM	420
10.183	733.55	SM 33:1;O2	[M+HCOO]-	733.55	C38H77N2O6P	SM	420
10.746	733.55	SM 33:1;O2	[M+HCOO]-	733.55	C38H77N2O6P	SM	420
8.144	735.53	SM 32:1;O2	[M+HCOO]-	735.529	C37H75N2O7P	SM	420
10.329	745.55	SM 34:2;O2	[M+HCOO]-	745.55	C39H77N2O6P	SM	420
9.425	745.55	SM 34:2;O2	[M+HCOO]-	745.55	C39H77N2O6P	SM	420
9.868	745.55	SM 34:2;O2	[M+HCOO]-	745.55	C39H77N2O6P	SM	420
12.904	747.567	SM 34:1;O2	[M+HCOO]-	747.566	C39H79N2O6P	SM	420
12.209	747.567	SM 34:1;O2	[M+HCOO]-	747.566	C39H79N2O6P	SM	420
11.538	747.568	SM 34:1;O2	[M+HCOO]-	747.566	C39H79N2O6P	SM	420
14.746	749.582	SM 34:0;O2	[M+HCOO]-	749.581	C39H81N2O6P	SM	420
11.272	759.566	SM 35:2;O2	[M+HCOO]-	759.566	C40H79N2O6P	SM	420
8.499	761.545	SM 34:2;O2	[M+HCOO]-	761.545	C39H77N2O7P	SM	420
14.422	761.581	SM 35:1;O2	[M+HCOO]-	761.581	C40H81N2O6P	SM	420
15.307	761.582	SM 35:1;O2	[M+HCOO]-	761.581	C40H81N2O6P	SM	420
11.504	763.56	SM 34:1;O2	[M+HCOO]-	763.561	C39H79N2O7P	SM	420
17.703	765.571	SM 34:0;O2	[M+HCOO]-	765.576	C39H81N2O7P	SM	420
10.808	765.578	SM 34:0;O2	[M+HCOO]-	765.576	C39H81N2O7P	SM	420
10.2	771.566	SM 36:3;O2	[M+HCOO]-	771.566	C41H79N2O6P	SM	420
9.859	771.566	SM 36:3;O2	[M+HCOO]-	771.566	C41H79N2O6P	SM	420
13.526	773.582	SM 36:2;O2	[M+HCOO]-	773.581	C41H81N2O6P	SM	420
16.986	775.596	SM 36:1;O2	[M+HCOO]-	775.597	C41H83N2O6P	SM	420
17.734	775.598	SM 36:1;O2	[M+HCOO]-	775.597	C41H83N2O6P	SM	420
19.569	777.614	SM 36:0;O2	[M+HCOO]-	777.613	C41H85N2O6P	SM	420
13.258	782.638	SM 36:2;O2	[M+HCOO]-	782.638	C41H72[2H]9N2O6P	SM	420
16.369	787.56	SM 36:3;O2	[M+HCOO]-	787.561	C41H79N2O7P	SM	420
15.948	787.598	SM 37:2;O2	[M+HCOO]-	787.597	C42H83N2O6P	SM	420
20.17	789.613	SM 37:1;O2	[M+HCOO]-	789.613	C42H85N2O6P	SM	420
13.702	799.598	SM 38:3;O2	[M+HCOO]-	799.597	C43H83N2O6P	SM	420
18.388	801.613	SM 38:2;O2	[M+HCOO]-	801.613	C43H85N2O6P	SM	420
17.65	801.615	SM 38:2;O2	[M+HCOO]-	801.613	C43H85N2O6P	SM	420
22.465	803.63	SM 38:1;O2	[M+HCOO]-	803.628	C43H87N2O6P	SM	420
23.92	805.646	SM 38:0;O2	[M+HCOO]-	805.644	C43H89N2O6P	SM	420
19.971	815.631	SM 39:2;O2	[M+HCOO]-	815.628	C44H87N2O6P	SM	420
20.768	815.631	SM 39:2;O2	[M+HCOO]-	815.628	C44H87N2O6P	SM	420
23.615	817.646	SM 39:1;O2	[M+HCOO]-	817.644	C44H89N2O6P	SM	420
24.38	817.646	SM 39:1;O2	[M+HCOO]-	817.644	C44H89N2O6P	SM	420
9.094	819.567	SM 40:7;O2	[M+HCOO]-	819.566	C45H79N2O6P	SM	420
25.492	819.661	SM 39:0;O2	[M+HCOO]-	819.66	C44H91N2O6P	SM	420
18.337	827.63	SM 40:3;O2	[M+HCOO]-	827.628	C45H87N2O6P	SM	420
22.983	829.643	SM 40:2;O2	[M+HCOO]-	829.644	C45H89N2O6P	SM	420
22.205	829.646	SM 40:2;O2	[M+HCOO]-	829.644	C45H89N2O6P	SM	420
23.951	829.646	SM 40:2;O2	[M+HCOO]-	829.644	C45H89N2O6P	SM	420
25.848	831.659	SM 40:1;O2	[M+HCOO]-	831.66	C45H91N2O6P	SM	420
23.691	831.662	SM 40:1;O2	[M+HCOO]-	831.66	C45H91N2O6P	SM	420
25.379	831.662	SM 40:1;O2	[M+HCOO]-	831.66	C45H91N2O6P	SM	420
22.286	831.664	SM 40:1;O2	[M+HCOO]-	831.66	C45H91N2O6P	SM	420
26.822	833.677	SM 40:0;O2	[M+HCOO]-	833.675	C45H93N2O6P	SM	420
20.544	841.644	SM 41:3;O2	[M+HCOO]-	841.644	C46H89N2O6P	SM	420
21.38	841.645	SM 41:3;O2	[M+HCOO]-	841.644	C46H89N2O6P	SM	420
24.096	843.66	SM 41:2;O2	[M+HCOO]-	843.66	C46H91N2O6P	SM	420
23.538	843.66	SM 41:2;O2	[M+HCOO]-	843.66	C46H91N2O6P	SM	420
24.729	843.661	SM 41:2;O2	[M+HCOO]-	843.66	C46H91N2O6P	SM	420
27.098	845.676	SM 41:1;O2	[M+HCOO]-	845.675	C46H93N2O6P	SM	420
26.644	845.676	SM 41:1;O2	[M+HCOO]-	845.675	C46H93N2O6P	SM	420
13.049	849.612	SM 42:6;O2	[M+HCOO]-	849.613	C47H85N2O6P	SM	420
24.392	849.672	SM 40:0;O2	[M+HCOO]-	849.67	C45H93N2O7P	SM	420
16.274	851.63	SM 42:5;O2	[M+HCOO]-	851.628	C47H87N2O6P	SM	420
18.799	853.645	SM 42:4;O2	[M+HCOO]-	853.644	C47H89N2O6P	SM	420
19.418	853.645	SM 42:4;O2	[M+HCOO]-	853.644	C47H89N2O6P	SM	420
22.711	855.659	SM 42:3;O2	[M+HCOO]-	855.66	C47H91N2O6P	SM	420
23.221	855.663	SM 42:3;O2	[M+HCOO]-	855.66	C47H91N2O6P	SM	420
26.169	857.675	SM 42:2;O2	[M+HCOO]-	857.675	C47H93N2O6P	SM	420
24.171	857.675	SM 42:2;O2	[M+HCOO]-	857.675	C47H93N2O6P	SM	420
25.596	857.675	SM 42:2;O2	[M+HCOO]-	857.675	C47H93N2O6P	SM	420
25.141	857.678	SM 42:2;O2	[M+HCOO]-	857.675	C47H93N2O6P	SM	420
25.143	859.691	SM 42:1;O2	[M+HCOO]-	859.691	C47H95N2O6P	SM	420
26.608	859.691	SM 42:1;O2	[M+HCOO]-	859.691	C47H95N2O6P	SM	420
24.453	869.676	SM 43:3;O2	[M+HCOO]-	869.675	C48H93N2O6P	SM	420
23.907	869.676	SM 43:3;O2	[M+HCOO]-	869.675	C48H93N2O6P	SM	420
21.252	871.655	SM 42:3;O2	[M+HCOO]-	871.655	C47H91N2O7P	SM	420
26.385	871.693	SM 43:2;O2	[M+HCOO]-	871.691	C48H95N2O6P	SM	420
26.871	871.693	SM 43:2;O2	[M+HCOO]-	871.691	C48H95N2O6P	SM	420
25.179	873.672	SM 42:2;O2	[M+HCOO]-	873.67	C47H93N2O7P	SM	420
24.567	873.672	SM 42:2;O2	[M+HCOO]-	873.67	C47H93N2O7P	SM	420
24.171	875.686	SM 42:1;O2	[M+HCOO]-	875.686	C47H95N2O7P	SM	420
27.098	877.703	SM 42:0;O2	[M+HCOO]-	877.702	C47H97N2O7P	SM	420
23.221	881.677	SM 44:4;O2	[M+HCOO]-	881.675	C49H93N2O6P	SM	420
25.939	883.692	SM 44:3;O2	[M+HCOO]-	883.691	C49H95N2O6P	SM	410
2.452	512.3	LPC 14:0	[M+HCOO]-	512.299	C22H46NO7P	LPC	410
2.732	526.315	LPC 15:0	[M+HCOO]-	526.315	C23H48NO7P	LPC	410
2.584	538.315	LPC 16:1	[M+HCOO]-	538.315	C24H48NO7P	LPC	410
3.652	540.331	LPC 16:0	[M+HCOO]-	540.331	C24H50NO7P	LPC	410
2.995	540.331	LPC 16:0	[M+HCOO]-	540.331	C24H50NO7P	LPC	410
2.82	552.33	LPC 17:1	[M+HCOO]-	552.331	C25H50NO7P	LPC	410
3.29	554.346	LPC 17:0	[M+HCOO]-	554.346	C25H52NO7P	LPC	410
2.331	562.315	LPC 18:3	[M+HCOO]-	562.315	C26H48NO7P	LPC	410
2.703	564.33	LPC 18:2	[M+HCOO]-	564.331	C26H50NO7P	LPC	410
3.077	566.347	LPC 18:1	[M+HCOO]-	566.346	C26H52NO7P	LPC	410
3.677	568.362	LPC 18:0	[M+HCOO]-	568.362	C26H54NO7P	LPC	410
4.123	582.379	LPC 19:0	[M+HCOO]-	582.378	C27H56NO7P	LPC	410
2.177	586.316	LPC 20:5	[M+HCOO]-	586.315	C28H48NO7P	LPC	410
2.637	588.332	LPC 20:4	[M+HCOO]-	588.331	C28H50NO7P	LPC	410
3.183	592.363	LPC 20:2	[M+HCOO]-	592.362	C28H54NO7P	LPC	410
3.731	594.378	LPC 20:1	[M+HCOO]-	594.378	C28H56NO7P	LPC	410
4.43	596.394	LPC 20:0	[M+HCOO]-	596.393	C28H58NO7P	LPC	410
2.543	612.331	LPC 22:6	[M+HCOO]-	612.331	C30H50NO7P	LPC	410
2.711	614.347	LPC 22:5	[M+HCOO]-	614.346	C30H52NO7P	LPC	410
3.003	616.363	LPC 22:4	[M+HCOO]-	616.362	C30H54NO7P	LPC	410
4.71	622.41	LPC 22:1	[M+HCOO]-	622.409	C30H60NO7P	LPC	410
8.598	652.456	LPC 24:0	[M+HCOO]-	652.456	C32H66NO7P	LPC	410
8.441	678.473	LPC 26:1	[M+HCOO]-	678.472	C34H68NO7P	LPC	410
17.902	698.513	PE O-34:3	[M-H]-	698.513	C39H74NO7P	EtherPE	410
21.493	700.529	PE O-34:2	[M-H]-	700.529	C39H76NO7P	EtherPE	410
18.587	700.529	PE O-34:2	[M-H]-	700.529	C39H76NO7P	EtherPE	410
22.032	702.547	PE O-34:1	[M-H]-	702.544	C39H78NO7P	EtherPE	410
12.286	712.493	PE 34:3	[M-H]-	712.492	C39H72NO8P	PE	410
20.18	712.53	PE O-35:3	[M-H]-	712.529	C40H76NO7P	EtherPE	410
14.953	714.509	PE 34:2	[M-H]-	714.508	C39H74NO8P	PE	410
15.554	714.509	PE 34:2	[M-H]-	714.508	C39H74NO8P	PE	410
19.287	716.525	PE 34:1	[M-H]-	716.524	C39H76NO8P	PE	410
17.55	718.54	PE 34:0	[M-H]-	718.539	C39H78NO8P	PE	410
13.746	720.499	PE O-36:6	[M-H]-	720.497	C41H72NO7P	EtherPE	410
16.943	722.514	PE O-36:5	[M-H]-	722.513	C41H74NO7P	EtherPE	410
17.797	724.53	PE O-36:4	[M-H]-	724.529	C41H76NO7P	EtherPE	410
19.005	724.53	PE O-36:4	[M-H]-	724.529	C41H76NO7P	EtherPE	410
18.176	724.531	PE O-36:4	[M-H]-	724.529	C41H76NO7P	EtherPE	410
22.433	726.545	PE O-36:3	[M-H]-	726.544	C41H78NO7P	EtherPE	410
21.806	726.547	PE O-36:3	[M-H]-	726.544	C41H78NO7P	EtherPE	410
23.109	728.562	PE O-36:2	[M-H]-	728.56	C41H80NO7P	EtherPE	410
25.191	728.562	PE O-36:2	[M-H]-	728.56	C41H80NO7P	EtherPE	410
12.286	732.497	PE O-37:7	[M-H]-	732.497	C42H72NO7P	EtherPE	410
11.636	736.495	PE 36:5	[M-H]-	736.492	C41H72NO8P	PE	410
18.491	736.529	PE O-37:5	[M-H]-	736.529	C42H76NO7P	EtherPE	410
19.323	736.531	PE O-37:5	[M-H]-	736.529	C42H76NO7P	EtherPE	410
14.757	738.508	PE 36:4	[M-H]-	738.508	C41H74NO8P	PE	410
12.633	738.51	PE 36:4	[M-H]-	738.508	C41H74NO8P	PE	410
12.254	738.51	PE 36:4	[M-H]-	738.508	C41H74NO8P	PE	410
17.081	740.524	PE 36:3	[M-H]-	740.524	C41H76NO8P	PE	410
15.896	740.525	PE 36:3	[M-H]-	740.524	C41H76NO8P	PE	410
16.721	740.525	PE 36:3	[M-H]-	740.524	C41H76NO8P	PE	410
20.289	742.54	PE 36:2	[M-H]-	742.539	C41H78NO8P	PE	410
19.593	742.542	PE 36:2	[M-H]-	742.539	C41H78NO8P	PE	410
23.577	744.556	PE 36:1	[M-H]-	744.555	C41H80NO8P	PE	410
15.534	746.513	PE O-38:7	[M-H]-	746.513	C43H74NO7P	EtherPE	410
13.537	746.515	PE O-38:7	[M-H]-	746.513	C43H74NO7P	EtherPE	410
14.209	746.515	PE O-38:7	[M-H]-	746.513	C43H74NO7P	EtherPE	410
18.556	748.529	PE O-38:6	[M-H]-	748.529	C43H76NO7P	EtherPE	410
16.328	748.53	PE O-38:6	[M-H]-	748.529	C43H76NO7P	EtherPE	410
17.243	748.53	PE O-38:6	[M-H]-	748.529	C43H76NO7P	EtherPE	410
17.934	748.531	PE O-38:6	[M-H]-	748.529	C43H76NO7P	EtherPE	410
21.613	750.544	PE O-38:5	[M-H]-	750.544	C43H78NO7P	EtherPE	410
20.278	750.544	PE O-38:5	[M-H]-	750.544	C43H78NO7P	EtherPE	410
19.346	750.546	PE O-38:5	[M-H]-	750.544	C43H78NO7P	EtherPE	410
17.144	752.525	PE 37:4	[M-H]-	752.524	C42H76NO8P	PE	410
22.366	752.56	PE O-38:4	[M-H]-	752.56	C43H80NO7P	EtherPE	410
16.305	752.561	PE O-38:4	[M-H]-	752.56	C43H80NO7P	EtherPE	410
23.373	752.562	PE O-38:4	[M-H]-	752.56	C43H80NO7P	EtherPE	410
24.466	752.562	PE O-38:4	[M-H]-	752.56	C43H80NO7P	EtherPE	410
21.03	752.562	PE O-38:4	[M-H]-	752.56	C43H80NO7P	EtherPE	410
23.793	752.563	PE O-38:4	[M-H]-	752.56	C43H80NO7P	EtherPE	410
25.79	754.575	PE O-38:3	[M-H]-	754.576	C43H82NO7P	EtherPE	410
25.166	754.578	PE O-38:3	[M-H]-	754.576	C43H82NO7P	EtherPE	410
17.966	760.53	PE O-39:7	[M-H]-	760.529	C44H76NO7P	EtherPE	410
13.444	762.507	PE 38:6	[M-H]-	762.508	C43H74NO8P	PE	410
11.929	762.508	PE 38:6	[M-H]-	762.508	C43H74NO8P	PE	410
11.415	762.508	PE 38:6	[M-H]-	762.508	C43H74NO8P	PE	410
15.696	764.524	PE 38:5	[M-H]-	764.524	C43H76NO8P	PE	410
16.36	764.524	PE 38:5	[M-H]-	764.524	C43H76NO8P	PE	410
15.054	764.525	PE 38:5	[M-H]-	764.524	C43H76NO8P	PE	410
23.64	764.563	PE O-39:5	[M-H]-	764.56	C44H80NO7P	EtherPE	410
17.112	766.539	PE 38:4	[M-H]-	766.539	C43H78NO8P	PE	410
19.5	766.541	PE 38:4	[M-H]-	766.539	C43H78NO8P	PE	410
18.124	766.541	PE 38:4	[M-H]-	766.539	C43H78NO8P	PE	410
23.449	767.61	PE-Cer 42:3;O2	[M-H]-	767.607	C44H85N2O6P	PE_Cer	420
21.406	768.556	PE 38:3	[M-H]-	768.555	C43H80NO8P	PE	410
21.93	768.557	PE 38:3	[M-H]-	768.555	C43H80NO8P	PE	410
22.798	768.557	PE 38:3	[M-H]-	768.555	C43H80NO8P	PE	410
26.133	769.624	PE-Cer 42:2;O2	[M-H]-	769.623	C44H87N2O6P	PE_Cer	420
12.224	770.513	PE O-40:9	[M-H]-	770.513	C45H74NO7P	EtherPE	410
23.564	770.573	PE 38:2	[M-H]-	770.571	C43H82NO8P	PE	410
16.487	772.529	PE O-40:8	[M-H]-	772.529	C45H76NO7P	EtherPE	410
15.854	772.53	PE O-40:8	[M-H]-	772.529	C45H76NO7P	EtherPE	410
20.278	774.545	PE O-40:7	[M-H]-	774.544	C45H78NO7P	EtherPE	410
16.53	774.546	PE O-40:7	[M-H]-	774.544	C45H78NO7P	EtherPE	410
17.42	774.547	PE O-40:7	[M-H]-	774.544	C45H78NO7P	EtherPE	410
21.067	776.562	PE O-40:6	[M-H]-	776.56	C45H80NO7P	EtherPE	410
21.733	776.562	PE O-40:6	[M-H]-	776.56	C45H80NO7P	EtherPE	410
24.331	778.576	PE O-40:5	[M-H]-	778.576	C45H82NO7P	EtherPE	410
22.454	778.577	PE O-40:5	[M-H]-	778.576	C45H82NO7P	EtherPE	410
25.253	778.578	PE O-40:5	[M-H]-	778.576	C45H82NO7P	EtherPE	410
26.41	780.591	PE O-40:4	[M-H]-	780.591	C45H84NO7P	EtherPE	410
24.864	780.594	PE O-40:4	[M-H]-	780.591	C45H84NO7P	EtherPE	410
14.379	788.525	PE 40:7	[M-H]-	788.524	C45H76NO8P	PE	410
18.216	790.542	PE 40:6	[M-H]-	790.539	C45H78NO8P	PE	410
21.252	792.555	PE 40:5	[M-H]-	792.555	C45H80NO8P	PE	410
19.616	792.556	PE 40:5	[M-H]-	792.555	C45H80NO8P	PE	410
23.755	794.572	PE 40:4	[M-H]-	794.571	C45H82NO8P	PE	410
22.635	794.573	PE 40:4	[M-H]-	794.571	C45H82NO8P	PE	410
20.278	800.561	PE O-42:8	[M-H]-	800.56	C47H80NO7P	EtherPE	410
24.331	802.576	PE O-42:7	[M-H]-	802.576	C47H82NO7P	EtherPE	410
25.153	804.594	PE O-42:6	[M-H]-	804.591	C47H84NO7P	EtherPE	410
27.024	806.609	PE O-42:5	[M-H]-	806.607	C47H86NO7P	EtherPE	410
24.171	828.593	PE O-44:8	[M-H]-	828.591	C49H84NO7P	EtherPE	410
27.024	830.61	PE O-44:7	[M-H]-	830.607	C49H86NO7P	EtherPE	410
3.086	452.278	LPE 16:0	[M-H]-	452.278	C21H44NO7P	LPE	410
3.414	466.294	LPE 17:0	[M-H]-	466.294	C22H46NO7P	LPE	410
2.442	474.262	LPE 18:3	[M-H]-	474.263	C23H42NO7P	LPE	410
2.771	476.278	LPE 18:2	[M-H]-	476.278	C23H44NO7P	LPE	410
3.166	478.294	LPE 18:1	[M-H]-	478.294	C23H46NO7P	LPE	410
3.825	480.31	LPE 18:0	[M-H]-	480.31	C23H48NO7P	LPE	410
3.15	485.338	LPE 18:1	[M-H]-	485.338	C23H39[2H]7NO7P	LPE	410
2.356	498.263	LPE 20:5	[M-H]-	498.263	C25H42NO7P	LPE	410
2.711	500.278	LPE 20:4	[M-H]-	500.278	C25H44NO7P	LPE	410
2.617	524.278	LPE 22:6	[M-H]-	524.278	C27H44NO7P	LPE	410
2.847	509.288	LPG 18:1	[M-H]-	509.288	C24H47O9P	LPG	410
10.423	833.52	PI 34:2	[M-H]-	833.519	C43H79O13P	PI	410
13.79	835.526	PI 34:1	[M-H]-	835.534	C43H81O13P	PI	410
13.845	835.535	PI 34:1	[M-H]-	835.534	C43H81O13P	PI	410
9.876	857.518	PI 36:4	[M-H]-	857.519	C45H79O13P	PI	410
10.731	859.534	PI 36:3	[M-H]-	859.534	C45H81O13P	PI	410
14.777	861.553	PI 36:2	[M-H]-	861.55	C45H83O13P	PI	410
18.368	863.565	PI 36:1	[M-H]-	863.565	C45H85O13P	PI	410
9.007	881.52	PI 38:6	[M-H]-	881.519	C47H79O13P	PI	410
10.624	883.533	PI 38:5	[M-H]-	883.534	C47H81O13P	PI	410
10.126	883.537	PI 38:5	[M-H]-	883.534	C47H81O13P	PI	410
14.178	885.551	PI 38:4	[M-H]-	885.55	C47H83O13P	PI	410
15.938	887.565	PI 38:3	[M-H]-	887.565	C47H85O13P	PI	410
12.848	909.549	PI 40:6	[M-H]-	909.55	C49H83O13P	PI	410
14.262	911.567	PI 40:5	[M-H]-	911.565	C49H85O13P	PI	410
2.321	619.29	LPI 20:4	[M-H]-	619.289	C29H49O12P	LPI	410
14.659	810.532	PS 38:4	[M-H]-	810.529	C44H78NO10P	PS	410
27.88	656.583	TG 36:0	[M+NH4]+	656.582	C39H74O6	TG	410
29.816	684.614	TG 38:0	[M+NH4]+	684.614	C41H78O6	TG	410
30.147	684.614	TG 38:0	[M+NH4]+	684.614	C41H78O6	TG	410
30.189	710.624	TG 40:1	[M+NH4]+	710.629	C43H80O6	TG	410
31.37	712.645	TG 40:0	[M+NH4]+	712.645	C43H82O6	TG	410
28.873	734.627	TG 42:3	[M+NH4]+	734.629	C45H80O6	TG	410
30.189	736.644	TG 42:2	[M+NH4]+	736.645	C45H82O6	TG	410
30.087	736.66	TG 42:2	[M+NH4]+	736.645	C45H82O6	TG	410
31.443	738.661	TG 42:1	[M+NH4]+	738.661	C45H84O6	TG	410
30.196	738.662	TG 42:1	[M+NH4]+	738.661	C45H84O6	TG	410
32.67	740.675	TG 42:0	[M+NH4]+	740.676	C45H86O6	TG	410
32.114	752.675	TG 43:1	[M+NH4]+	752.676	C46H86O6	TG	410
33.224	754.692	TG 43:0	[M+NH4]+	754.692	C46H88O6	TG	410
30.548	762.662	TG 44:3	[M+NH4]+	762.661	C47H84O6	TG	410
30.214	764.675	TG 44:2	[M+NH4]+	764.676	C47H86O6	TG	410
31.646	764.676	TG 44:2	[M+NH4]+	764.676	C47H86O6	TG	410
32.719	766.691	TG 44:1	[M+NH4]+	766.692	C47H88O6	TG	410
31.454	766.692	TG 44:1	[M+NH4]+	766.692	C47H88O6	TG	410
33.778	768.707	TG 44:0	[M+NH4]+	768.708	C47H90O6	TG	410
31.481	776.677	TG 45:3	[M+NH4]+	776.676	C48H86O6	TG	410
32.261	778.691	TG 45:2	[M+NH4]+	778.692	C48H88O6	TG	410
32.539	778.691	TG 45:2	[M+NH4]+	778.692	C48H88O6	TG	410
33.025	780.707	TG 45:1	[M+NH4]+	780.708	C48H90O6	TG	410
33.279	780.707	TG 45:1	[M+NH4]+	780.708	C48H90O6	TG	410
33.429	780.714	TG 45:1	[M+NH4]+	780.708	C48H90O6	TG	410
34.286	782.722	TG 45:0	[M+NH4]+	782.723	C48H92O6	TG	410
31.192	788.677	TG 46:4	[M+NH4]+	788.676	C49H86O6	TG	410
30.59	788.677	TG 46:4	[M+NH4]+	788.676	C49H86O6	TG	410
30.537	790.691	TG 46:3	[M+NH4]+	790.692	C49H88O6	TG	410
31.929	790.693	TG 46:3	[M+NH4]+	790.692	C49H88O6	TG	410
32.862	792.706	TG 46:2	[M+NH4]+	792.708	C49H90O6	TG	410
31.638	792.706	TG 46:2	[M+NH4]+	792.708	C49H90O6	TG	410
31.69	792.706	TG 46:2	[M+NH4]+	792.708	C49H90O6	TG	410
33.805	794.722	TG 46:1	[M+NH4]+	794.723	C49H92O6	TG	410
32.728	794.724	TG 46:1	[M+NH4]+	794.723	C49H92O6	TG	410
33.943	794.73	TG 46:1	[M+NH4]+	794.723	C49H92O6	TG	410
34.769	796.738	TG 46:0	[M+NH4]+	796.739	C49H94O6	TG	410
32.277	804.708	TG 47:3	[M+NH4]+	804.708	C50H90O6	TG	410
33.496	806.724	TG 47:2	[M+NH4]+	806.723	C50H92O6	TG	410
33.307	806.724	TG 47:2	[M+NH4]+	806.723	C50H92O6	TG	410
34.277	808.739	TG 47:1	[M+NH4]+	808.739	C50H94O6	TG	410
35.245	810.755	TG 47:0	[M+NH4]+	810.755	C50H96O6	TG	410
30.199	812.675	TG 48:6	[M+NH4]+	812.676	C51H86O6	TG	410
29.655	812.676	TG 48:6	[M+NH4]+	812.676	C51H86O6	TG	410
31.213	814.691	TG 48:5	[M+NH4]+	814.692	C51H88O6	TG	410
30.802	814.693	TG 48:5	[M+NH4]+	814.692	C51H88O6	TG	410
32.451	816.708	TG 48:4	[M+NH4]+	816.708	C51H90O6	TG	410
31.94	816.708	TG 48:4	[M+NH4]+	816.708	C51H90O6	TG	410
32.936	816.708	TG 48:4	[M+NH4]+	816.708	C51H90O6	TG	410
32.839	818.722	TG 48:3	[M+NH4]+	818.723	C51H92O6	TG	410
33.127	818.723	TG 48:3	[M+NH4]+	818.723	C51H92O6	TG	410
33.777	820.739	TG 48:2	[M+NH4]+	820.739	C51H94O6	TG	410
34.127	820.74	TG 48:2	[M+NH4]+	820.739	C51H94O6	TG	410
34.776	822.755	TG 48:1	[M+NH4]+	822.755	C51H96O6	TG	410
35.303	822.755	TG 48:1	[M+NH4]+	822.755	C51H96O6	TG	410
34.758	824.76	TG 48:0	[M+NH4]+	824.77	C51H98O6	TG	410
35.684	824.77	TG 48:0	[M+NH4]+	824.77	C51H98O6	TG	410
33.014	830.721	TG 49:4	[M+NH4]+	830.723	C52H92O6	TG	410
32.53	830.721	TG 49:4	[M+NH4]+	830.723	C52H92O6	TG	410
33.639	832.739	TG 49:3	[M+NH4]+	832.739	C52H94O6	TG	410
33.479	832.74	TG 49:3	[M+NH4]+	832.739	C52H94O6	TG	410
34.349	834.752	TG 49:2	[M+NH4]+	834.755	C52H96O6	TG	410
35.099	836.769	TG 49:1	[M+NH4]+	836.77	C52H98O6	TG	410
35.93	836.769	TG 49:1	[M+NH4]+	836.77	C52H98O6	TG	410
35.229	836.769	TG 49:1	[M+NH4]+	836.77	C52H98O6	TG	410
34.492	836.772	TG 49:1	[M+NH4]+	836.77	C52H98O6	TG	410
36.791	836.805	TG O-50:1	[M+NH4]+	836.807	C53H102O5	EtherTG	410
30.372	838.692	TG 50:7	[M+NH4]+	838.692	C53H88O6	TG	410
35.919	838.784	TG 49:0	[M+NH4]+	838.786	C52H100O6	TG	410
31.15	840.706	TG 50:6	[M+NH4]+	840.708	C53H90O6	TG	410
31.594	840.707	TG 50:6	[M+NH4]+	840.708	C53H90O6	TG	410
32.112	842.722	TG 50:5	[M+NH4]+	842.723	C53H92O6	TG	410
32.431	842.722	TG 50:5	[M+NH4]+	842.723	C53H92O6	TG	410
32.791	842.723	TG 50:5	[M+NH4]+	842.723	C53H92O6	TG	410
33.568	844.739	TG 50:4	[M+NH4]+	844.739	C53H94O6	TG	410
33.099	844.739	TG 50:4	[M+NH4]+	844.739	C53H94O6	TG	410
35.322	846.755	TG 50:3	[M+NH4]+	846.755	C53H96O6	TG	410
33.963	846.755	TG 50:3	[M+NH4]+	846.755	C53H96O6	TG	410
32.839	846.76	TG 50:3	[M+NH4]+	846.755	C53H96O6	TG	410
35.789	848.767	TG 50:2	[M+NH4]+	848.77	C53H98O6	TG	410
34.781	848.769	TG 50:2	[M+NH4]+	848.77	C53H98O6	TG	410
34.127	848.772	TG 50:2	[M+NH4]+	848.77	C53H98O6	TG	410
34.794	850.784	TG 50:1	[M+NH4]+	850.786	C53H100O6	TG	410
35.661	850.784	TG 50:1	[M+NH4]+	850.786	C53H100O6	TG	410
37.11	850.786	TG 50:1	[M+NH4]+	850.786	C53H100O6	TG	410
36.273	850.787	TG 50:1	[M+NH4]+	850.786	C53H100O6	TG	410
36.491	852.803	TG 50:0	[M+NH4]+	852.801	C53H102O6	TG	410
31.92	854.724	TG 51:6	[M+NH4]+	854.723	C54H92O6	TG	410
32.599	854.724	TG 51:6	[M+NH4]+	854.723	C54H92O6	TG	410
32.088	854.727	TG 51:6	[M+NH4]+	854.723	C54H92O6	TG	410
32.716	856.737	TG 51:5	[M+NH4]+	856.739	C54H94O6	TG	410
33.033	856.737	TG 51:5	[M+NH4]+	856.739	C54H94O6	TG	410
33.37	856.738	TG 51:5	[M+NH4]+	856.739	C54H94O6	TG	410
33.588	858.753	TG 51:4	[M+NH4]+	858.755	C54H96O6	TG	410
34.398	860.769	TG 51:3	[M+NH4]+	860.77	C54H98O6	TG	410
35.149	860.77	TG 51:3	[M+NH4]+	860.77	C54H98O6	TG	410
35.25	862.785	TG 51:2	[M+NH4]+	862.786	C54H100O6	TG	410
35.911	862.786	TG 51:2	[M+NH4]+	862.786	C54H100O6	TG	410
36.751	862.823	TG O-52:2	[M+NH4]+	862.822	C55H104O5	EtherTG	410
30.363	864.707	TG 52:8	[M+NH4]+	864.708	C55H90O6	TG	410
36.01	864.799	TG 51:1	[M+NH4]+	864.801	C54H102O6	TG	410
35.218	864.803	TG 51:1	[M+NH4]+	864.801	C54H102O6	TG	410
31.727	866.723	TG 52:7	[M+NH4]+	866.723	C55H92O6	TG	410
31.223	866.724	TG 52:7	[M+NH4]+	866.723	C55H92O6	TG	410
36.735	866.816	TG 51:0	[M+NH4]+	866.817	C54H104O6	TG	410
32.17	868.737	TG 52:6	[M+NH4]+	868.739	C55H94O6	TG	410
32.807	868.738	TG 52:6	[M+NH4]+	868.739	C55H94O6	TG	410
33.148	868.738	TG 52:6	[M+NH4]+	868.739	C55H94O6	TG	410
33.275	870.755	TG 52:5	[M+NH4]+	870.755	C55H96O6	TG	410
33.089	872.764	TG 52:4	[M+NH4]+	872.77	C55H98O6	TG	410
34.072	872.768	TG 52:4	[M+NH4]+	872.77	C55H98O6	TG	410
41.098	872.769	TG 52:4	[M+NH4]+	872.77	C55H98O6	TG	410
40.628	874.786	TG 52:3	[M+NH4]+	874.786	C55H100O6	TG	410
35.979	874.786	TG 52:3	[M+NH4]+	874.786	C55H100O6	TG	410
34.867	874.786	TG 52:3	[M+NH4]+	874.786	C55H100O6	TG	410
35.284	874.786	TG 52:3	[M+NH4]+	874.786	C55H100O6	TG	410
42.333	874.786	TG 52:3	[M+NH4]+	874.786	C55H100O6	TG	410
35.632	876.8	TG 52:2	[M+NH4]+	876.801	C55H102O6	TG	410
36.297	876.8	TG 52:2	[M+NH4]+	876.801	C55H102O6	TG	410
42.333	876.801	TG 52:2	[M+NH4]+	876.801	C55H102O6	TG	410
41.098	876.807	TG 52:2	[M+NH4]+	876.801	C55H102O6	TG	410
34.911	876.811	TG 52:2	[M+NH4]+	876.801	C55H102O6	TG	410
36.463	878.817	TG 52:1	[M+NH4]+	878.817	C55H104O6	TG	410
31.853	880.737	TG 53:7	[M+NH4]+	880.739	C56H94O6	TG	410
37.207	880.831	TG 52:0	[M+NH4]+	880.833	C55H106O6	TG	410
32.75	882.753	TG 53:6	[M+NH4]+	882.755	C56H96O6	TG	410
33.678	882.754	TG 53:6	[M+NH4]+	882.755	C56H96O6	TG	410
34.098	884.77	TG 53:5	[M+NH4]+	884.77	C56H98O6	TG	410
33.61	884.77	TG 53:5	[M+NH4]+	884.77	C56H98O6	TG	410
34.398	884.771	TG 53:5	[M+NH4]+	884.77	C56H98O6	TG	410
34.428	886.787	TG 53:4	[M+NH4]+	886.786	C56H100O6	TG	410
35.073	886.787	TG 53:4	[M+NH4]+	886.786	C56H100O6	TG	410
30.382	888.707	TG 54:10	[M+NH4]+	888.708	C57H90O6	TG	410
35.903	888.8	TG 53:3	[M+NH4]+	888.801	C56H102O6	TG	410
35.335	888.803	TG 53:3	[M+NH4]+	888.801	C56H102O6	TG	410
31.287	890.719	TG 54:9	[M+NH4]+	890.723	C57H92O6	TG	410
30.98	890.723	TG 54:9	[M+NH4]+	890.723	C57H92O6	TG	410
36.029	890.816	TG 53:2	[M+NH4]+	890.817	C56H104O6	TG	410
36.703	890.819	TG 53:2	[M+NH4]+	890.817	C56H104O6	TG	410
32.17	892.738	TG 54:8	[M+NH4]+	892.739	C57H94O6	TG	410
31.395	892.738	TG 54:8	[M+NH4]+	892.739	C57H94O6	TG	410
31.793	892.739	TG 54:8	[M+NH4]+	892.739	C57H94O6	TG	410
36.822	892.832	TG 53:1	[M+NH4]+	892.833	C56H106O6	TG	410
32.405	894.753	TG 54:7	[M+NH4]+	894.755	C57H96O6	TG	410
36.685	894.848	TG 53:0	[M+NH4]+	894.848	C56H108O6	TG	410
37.463	894.85	TG 53:0	[M+NH4]+	894.848	C56H108O6	TG	410
34.209	896.768	TG 54:6	[M+NH4]+	896.77	C57H98O6	TG	410
33.254	896.768	TG 54:6	[M+NH4]+	896.77	C57H98O6	TG	410
34.584	898.786	TG 54:5	[M+NH4]+	898.786	C57H100O6	TG	410
34.077	898.787	TG 54:5	[M+NH4]+	898.786	C57H100O6	TG	410
35.373	898.788	TG 54:5	[M+NH4]+	898.786	C57H100O6	TG	410
34.867	900.8	TG 54:4	[M+NH4]+	900.801	C57H102O6	TG	410
35.315	900.801	TG 54:4	[M+NH4]+	900.801	C57H102O6	TG	410
33.997	900.811	TG 54:4	[M+NH4]+	900.801	C57H102O6	TG	410
35.709	902.817	TG 54:3	[M+NH4]+	902.817	C57H104O6	TG	410
41.506	902.818	TG 54:3	[M+NH4]+	902.817	C57H104O6	TG	410
36.426	904.831	TG 54:2	[M+NH4]+	904.833	C57H106O6	TG	410
37.418	904.834	TG 54:2	[M+NH4]+	904.833	C57H106O6	TG	410
35.66	904.837	TG 54:2	[M+NH4]+	904.833	C57H106O6	TG	410
32.489	906.755	TG 55:8	[M+NH4]+	906.755	C58H96O6	TG	410
37.177	906.847	TG 54:1	[M+NH4]+	906.848	C57H108O6	TG	410
33.276	908.77	TG 55:7	[M+NH4]+	908.77	C58H98O6	TG	410
33.364	908.781	TG 55:7	[M+NH4]+	908.77	C58H98O6	TG	410
37.21	908.861	TG 54:0	[M+NH4]+	908.864	C57H110O6	TG	410
37.892	908.865	TG 54:0	[M+NH4]+	908.864	C57H110O6	TG	410
34.116	910.784	TG 55:6	[M+NH4]+	910.786	C58H100O6	TG	410
33.79	910.786	TG 55:6	[M+NH4]+	910.786	C58H100O6	TG	410
35.031	912.802	TG 55:5	[M+NH4]+	912.801	C58H102O6	TG	410
34.605	912.802	TG 55:5	[M+NH4]+	912.801	C58H102O6	TG	410
30.864	914.722	TG 56:11	[M+NH4]+	914.723	C59H92O6	TG	410
30.424	914.725	TG 56:11	[M+NH4]+	914.723	C59H92O6	TG	410
35.351	914.818	TG 55:4	[M+NH4]+	914.817	C58H104O6	TG	410
34.398	914.819	TG 55:4	[M+NH4]+	914.817	C58H104O6	TG	410
31.358	916.737	TG 56:10	[M+NH4]+	916.739	C59H94O6	TG	410
31.777	916.738	TG 56:10	[M+NH4]+	916.739	C59H94O6	TG	410
31.023	916.741	TG 56:10	[M+NH4]+	916.739	C59H94O6	TG	410
35.99	916.831	TG 55:3	[M+NH4]+	916.833	C58H106O6	TG	410
36.691	916.834	TG 55:3	[M+NH4]+	916.833	C58H106O6	TG	410
32.484	918.753	TG 56:9	[M+NH4]+	918.755	C59H96O6	TG	410
31.992	918.756	TG 56:9	[M+NH4]+	918.755	C59H96O6	TG	410
36.81	918.849	TG 55:2	[M+NH4]+	918.848	C58H108O6	TG	410
32.956	920.77	TG 56:8	[M+NH4]+	920.77	C59H98O6	TG	410
33.317	920.771	TG 56:8	[M+NH4]+	920.77	C59H98O6	TG	410
37.516	920.863	TG 55:1	[M+NH4]+	920.864	C58H110O6	TG	410
38.797	920.901	TG O-56:1	[M+NH4]+	920.9	C59H114O5	EtherTG	410
34.192	922.784	TG 56:7	[M+NH4]+	922.786	C59H100O6	TG	410
33.711	922.787	TG 56:7	[M+NH4]+	922.786	C59H100O6	TG	410
35.128	924.799	TG 56:6	[M+NH4]+	924.801	C59H102O6	TG	410
34.555	924.803	TG 56:6	[M+NH4]+	924.801	C59H102O6	TG	410
35.28	926.818	TG 56:5	[M+NH4]+	926.817	C59H104O6	TG	410
34.084	926.819	TG 56:5	[M+NH4]+	926.817	C59H104O6	TG	410
35.837	928.832	TG 56:4	[M+NH4]+	928.833	C59H106O6	TG	410
34.936	928.838	TG 56:4	[M+NH4]+	928.833	C59H106O6	TG	410
36.374	930.848	TG 56:3	[M+NH4]+	930.848	C59H108O6	TG	410
35.567	930.85	TG 56:3	[M+NH4]+	930.848	C59H108O6	TG	410
36.461	932.863	TG 56:2	[M+NH4]+	932.864	C59H110O6	TG	410
37.147	932.864	TG 56:2	[M+NH4]+	932.864	C59H110O6	TG	410
33.31	934.787	TG 57:8	[M+NH4]+	934.786	C60H100O6	TG	410
37.868	934.879	TG 56:1	[M+NH4]+	934.88	C59H112O6	TG	410
37.206	934.879	TG 56:1	[M+NH4]+	934.88	C59H112O6	TG	410
36.821	934.884	TG 56:1	[M+NH4]+	934.88	C59H112O6	TG	410
34.659	936.8	TG 57:7	[M+NH4]+	936.801	C60H102O6	TG	410
34.188	936.807	TG 57:7	[M+NH4]+	936.801	C60H102O6	TG	410
38.512	936.895	TG 56:0	[M+NH4]+	936.895	C59H114O6	TG	410
35.006	938.815	TG 57:6	[M+NH4]+	938.817	C60H104O6	TG	410
35.352	938.815	TG 57:6	[M+NH4]+	938.817	C60H104O6	TG	410
31.337	940.737	TG 58:12	[M+NH4]+	940.739	C61H94O6	TG	410
30.641	940.74	TG 58:12	[M+NH4]+	940.739	C61H94O6	TG	410
35.439	940.835	TG 57:5	[M+NH4]+	940.833	C60H106O6	TG	410
32.178	942.754	TG 58:11	[M+NH4]+	942.755	C61H96O6	TG	410
31.583	942.754	TG 58:11	[M+NH4]+	942.755	C61H96O6	TG	410
36.285	942.847	TG 57:4	[M+NH4]+	942.848	C60H108O6	TG	410
35.433	942.849	TG 57:4	[M+NH4]+	942.848	C60H108O6	TG	410
32.477	944.769	TG 58:10	[M+NH4]+	944.77	C61H98O6	TG	410
32.99	944.769	TG 58:10	[M+NH4]+	944.77	C61H98O6	TG	410
36.81	944.864	TG 57:3	[M+NH4]+	944.864	C60H110O6	TG	410
33.326	946.784	TG 58:9	[M+NH4]+	946.786	C61H100O6	TG	410
32.909	946.796	TG 58:9	[M+NH4]+	946.786	C61H100O6	TG	410
33.711	948.801	TG 58:8	[M+NH4]+	948.801	C61H102O6	TG	410
38.158	948.898	TG 57:1	[M+NH4]+	948.895	C60H114O6	TG	410
34.528	950.816	TG 58:7	[M+NH4]+	950.817	C61H104O6	TG	410
35.099	950.816	TG 58:7	[M+NH4]+	950.817	C61H104O6	TG	410
38.711	950.911	TG 57:0	[M+NH4]+	950.911	C60H116O6	TG	410
35.424	952.833	TG 58:6	[M+NH4]+	952.833	C61H106O6	TG	410
35.929	954.846	TG 58:5	[M+NH4]+	954.848	C61H108O6	TG	410
36.276	954.849	TG 58:5	[M+NH4]+	954.848	C61H108O6	TG	410
36.446	956.864	TG 58:4	[M+NH4]+	956.864	C61H110O6	TG	410
37.143	958.881	TG 58:3	[M+NH4]+	958.88	C61H112O6	TG	410
36.351	958.882	TG 58:3	[M+NH4]+	958.88	C61H112O6	TG	410
37.824	960.896	TG 58:2	[M+NH4]+	960.895	C61H114O6	TG	410
38.476	962.913	TG 58:1	[M+NH4]+	962.911	C61H116O6	TG	410
30.076	964.738	TG 60:14	[M+NH4]+	964.739	C63H94O6	TG	410
39.067	964.926	TG 58:0	[M+NH4]+	964.927	C61H118O6	TG	410
32.178	968.768	TG 60:12	[M+NH4]+	968.77	C63H98O6	TG	410
33.307	970.787	TG 60:11	[M+NH4]+	970.786	C63H100O6	TG	410
33.854	972.803	TG 60:10	[M+NH4]+	972.801	C63H102O6	TG	410
33.393	972.803	TG 60:10	[M+NH4]+	972.801	C63H102O6	TG	410
34.398	974.817	TG 60:9	[M+NH4]+	974.817	C63H104O6	TG	410
33.947	974.824	TG 60:9	[M+NH4]+	974.817	C63H104O6	TG	410
37.124	974.903	TG 59:2	[M+NH4]+	974.911	C62H116O6	TG	410
38.158	974.911	TG 59:2	[M+NH4]+	974.911	C62H116O6	TG	410
35.055	976.831	TG 60:8	[M+NH4]+	976.833	C63H106O6	TG	410
34.726	976.831	TG 60:8	[M+NH4]+	976.833	C63H106O6	TG	410
38.738	976.928	TG 59:1	[M+NH4]+	976.927	C62H118O6	TG	410
35.385	978.849	TG 60:7	[M+NH4]+	978.848	C63H108O6	TG	410
35.424	980.864	TG 60:6	[M+NH4]+	980.864	C63H110O6	TG	410
36.229	980.865	TG 60:6	[M+NH4]+	980.864	C63H110O6	TG	410
36.576	982.878	TG 60:5	[M+NH4]+	982.88	C63H112O6	TG	410
37.134	984.894	TG 60:4	[M+NH4]+	984.895	C63H114O6	TG	410
37.093	986.91	TG 60:3	[M+NH4]+	986.911	C63H116O6	TG	410
37.886	986.912	TG 60:3	[M+NH4]+	986.911	C63H116O6	TG	410
37.252	986.915	TG 60:3	[M+NH4]+	986.911	C63H116O6	TG	410
37.761	988.917	TG 60:2	[M+NH4]+	988.927	C63H118O6	TG	410
37.824	988.926	TG 60:2	[M+NH4]+	988.927	C63H118O6	TG	410
38.467	988.928	TG 60:2	[M+NH4]+	988.927	C63H118O6	TG	410
30.706	990.755	TG 62:15	[M+NH4]+	990.755	C65H96O6	TG	410
39.031	990.944	TG 60:1	[M+NH4]+	990.942	C63H120O6	TG	410
32.037	994.786	TG 62:13	[M+NH4]+	994.786	C65H100O6	TG	410
32.977	996.802	TG 62:12	[M+NH4]+	996.801	C65H102O6	TG	410
33.873	998.816	TG 62:11	[M+NH4]+	998.817	C65H104O6	TG	410
34.616	1000.83	TG 62:10	[M+NH4]+	1000.83	C65H106O6	TG	410
38.192	1000.93	TG 61:3	[M+NH4]+	1000.93	C64H118O6	TG	410
38.736	1002.95	TG 61:2	[M+NH4]+	1002.94	C64H120O6	TG	410
37.676	1010.91	TG 62:5	[M+NH4]+	1010.91	C65H116O6	TG	410
37.851	1012.93	TG 62:4	[M+NH4]+	1012.93	C65H118O6	TG	410
30.188	1014.75	TG 64:17	[M+NH4]+	1014.75	C67H96O6	TG	410
38.471	1014.94	TG 62:3	[M+NH4]+	1014.94	C65H120O6	TG	410
31.171	1016.77	TG 64:16	[M+NH4]+	1016.77	C67H98O6	TG	410
39.005	1016.96	TG 62:2	[M+NH4]+	1016.96	C65H122O6	TG	410
38.228	1016.96	TG 62:2	[M+NH4]+	1016.96	C65H122O6	TG	410
39.567	1018.97	TG 62:1	[M+NH4]+	1018.97	C65H124O6	TG	410
39.543	1044.99	TG 64:2	[M+NH4]+	1044.99	C67H126O6	TG	410
27.708	614.571	DG 34:0	[M+NH4]+	614.572	C37H72O5	DG	410
27.828	640.587	DG 36:1	[M+NH4]+	640.587	C39H74O5	DG	410
28.034	642.603	DG 36:0	[M+NH4]+	642.603	C39H76O5	DG	410
27.799	666.603	DG 38:2	[M+NH4]+	666.603	C41H76O5	DG	410
28.138	668.617	DG 38:1	[M+NH4]+	668.619	C41H78O5	DG	410
35.013	640.602	CE 16:1	[M+NH4]+	640.603	C43H74O2	CE	410
36.191	642.617	CE 16:0	[M+NH4]+	642.618	C43H76O2	CE	410
34.241	664.601	CE 18:3	[M+NH4]+	664.603	C45H74O2	CE	410
36.634	666.618	CE 18:2	[M+NH4]+	666.618	C45H76O2	CE	410
35.155	666.618	CE 18:2	[M+NH4]+	666.618	C45H76O2	CE	410
36.118	668.634	CE 18:1	[M+NH4]+	668.634	C45H78O2	CE	410
37.124	670.65	CE 18:0	[M+NH4]+	670.65	C45H80O2	CE	410
36.053	675.678	CE 18:1	[M+NH4]+	675.678	C45H71[2H]7O2	CE	410
33.598	688.603	CE 20:5	[M+NH4]+	688.603	C47H74O2	CE	410
35.013	690.617	CE 20:4	[M+NH4]+	690.618	C47H76O2	CE	410
34.545	690.618	CE 20:4	[M+NH4]+	690.618	C47H76O2	CE	410
36.191	694.649	CE 20:2	[M+NH4]+	694.65	C47H80O2	CE	410
33.986	714.618	CE 22:6	[M+NH4]+	714.618	C49H76O2	CE	410
34.59	716.634	CE 22:5	[M+NH4]+	716.634	C49H78O2	CE	410
34.952	716.634	CE 22:5	[M+NH4]+	716.634	C49H78O2	CE	410
35.424	718.65	CE 22:4	[M+NH4]+	718.65	C49H80O2	CE	410
28.537	622.614	Cer 40:1;O2	[M+H]+	622.613	C40H79NO3	Cer_NS	410
27.707	634.612	Cer 41:2;O2	[M+H]+	634.613	C41H79NO3	Cer_NS	410
29.124	636.628	Cer 41:1;O2	[M+H]+	636.629	C41H81NO3	Cer_NS	410
29.487	636.629	Cer 41:1;O2	[M+H]+	636.629	C41H81NO3	Cer_NS	410
28.013	648.629	Cer 42:2;O2	[M+H]+	648.629	C42H81NO3	Cer_NS	410
28.751	648.629	Cer 42:2;O2	[M+H]+	648.629	C42H81NO3	Cer_NS	410
28.347	648.629	Cer 42:2;O2	[M+H]+	648.629	C42H81NO3	Cer_NS	410
30.341	650.645	Cer 42:1;O2	[M+H]+	650.645	C42H83NO3	Cer_NS	410
30.056	650.647	Cer 42:1;O2	[M+H]+	650.645	C42H83NO3	Cer_NS	410
29.695	662.644	Cer 43:2;O2	[M+H]+	662.645	C43H83NO3	Cer_NS	410
28.935	662.646	Cer 43:2;O2	[M+H]+	662.645	C43H83NO3	Cer_NS	410
30.802	664.659	Cer 43:1;O2	[M+H]+	664.66	C43H85NO3	Cer_NS	410
31.119	664.661	Cer 43:1;O2	[M+H]+	664.66	C43H85NO3	Cer_NS	410
31.834	678.674	Cer 44:1;O2	[M+H]+	678.676	C44H87NO3	Cer_NS	410
27.861	798.681	HexCer 41:1;O2	[M+H]+	798.682	C47H91NO8	HexCer_NS	410
28.842	812.698	HexCer 42:1;O2	[M+H]+	812.698	C48H93NO8	HexCer_NS	410

## Sheet: S3
Table S3: Manually validated spectral library matching features on lipid class level in human plasma lipid extract using MS-DIAL. Human plasma extract was analyzed by untargeted LC-HRMS. Resulting files were converted to abf format and processed with MS-DIAL. The table shows all features which were tentatively classified to different lipid classes based on precursor m/z and MS/MS spectra matching…
Average tR [min]	Average m/z	Lipid species	Adduct type	Reference m/z	Formula	Lipid class*	Annotation tag (VS1.0)	Fraction
6.535	691.504	SM 30:1;O2	[M+HCOO]-	691.503	C35H71N2O6P	SM	420	2
7.627	705.519	SM 31:1;O2	[M+HCOO]-	705.519	C36H73N2O6P	SM	420	2
6.787	717.521	SM 32:2;O2	[M+HCOO]-	717.519	C37H73N2O6P	SM	420	2
9.031	719.534	SM 32:1;O2	[M+HCOO]-	719.534	C37H75N2O6P	SM	420	2
10.273	721.551	SM 32:0;O2	[M+HCOO]-	721.55	C37H77N2O6P	SM	420	2
10.183	733.55	SM 33:1;O2	[M+HCOO]-	733.55	C38H77N2O6P	SM	420	2
8.144	735.53	SM 32:1;O2	[M+HCOO]-	735.529	C37H75N2O7P	SM	420	2
10.329	745.55	SM 34:2;O2	[M+HCOO]-	745.55	C39H77N2O6P	SM	420	2
12.904	747.567	SM 34:1;O2	[M+HCOO]-	747.566	C39H79N2O6P	SM	420	2
9.315	748.512	PC 30:1	[M+HCOO]-	748.513	C38H74NO8P	PC	410	2
14.746	749.582	SM 34:0;O2	[M+HCOO]-	749.581	C39H81N2O6P	SM	420	2
12.761	750.527	PC 30:0	[M+HCOO]-	750.529	C38H76NO8P	PC	410	2
11.272	759.566	SM 35:2;O2	[M+HCOO]-	759.566	C40H79N2O6P	SM	420	2
8.499	761.545	SM 34:2;O2	[M+HCOO]-	761.545	C39H77N2O7P	SM	420	2
14.422	761.581	SM 35:1;O2	[M+HCOO]-	761.581	C40H81N2O6P	SM	420	2
11.504	763.56	SM 34:1;O2	[M+HCOO]-	763.561	C39H79N2O7P	SM	420	2
17.703	765.571	SM 34:0;O2	[M+HCOO]-	765.576	C39H81N2O7P	SM	420	2
10.2	771.566	SM 36:3;O2	[M+HCOO]-	771.566	C41H79N2O6P	SM	420	2
13.526	773.582	SM 36:2;O2	[M+HCOO]-	773.581	C41H81N2O6P	SM	420	2
9.997	774.531	PC 32:2	[M+HCOO]-	774.529	C40H76NO8P	PC	410	2
16.986	775.596	SM 36:1;O2	[M+HCOO]-	775.597	C41H83N2O6P	SM	420	2
13.258	776.545	PC 32:1	[M+HCOO]-	776.545	C40H78NO8P	PC	410	2
19.569	777.614	SM 36:0;O2	[M+HCOO]-	777.613	C41H85N2O6P	SM	420	2
17.55	778.561	PC 32:0	[M+HCOO]-	778.56	C40H80NO8P	PC	410	2
16.369	787.56	SM 36:3;O2	[M+HCOO]-	787.561	C41H79N2O7P	SM	420	2
15.948	787.598	SM 37:2;O2	[M+HCOO]-	787.597	C42H83N2O6P	SM	420	2
18.94	788.547	PC 33:2	[M+HCOO]-	788.545	C41H78NO8P	PC	410	2
20.17	789.613	SM 37:1;O2	[M+HCOO]-	789.613	C42H85N2O6P	SM	420	2
9.417	798.531	PC 34:4	[M+HCOO]-	798.529	C42H76NO8P	PC	410	2
13.702	799.598	SM 38:3;O2	[M+HCOO]-	799.597	C43H83N2O6P	SM	420	2
11.818	800.545	PC 34:3	[M+HCOO]-	800.545	C42H78NO8P	PC	410	2
18.388	801.613	SM 38:2;O2	[M+HCOO]-	801.613	C43H85N2O6P	SM	420	2
14.315	802.561	PC 34:2	[M+HCOO]-	802.56	C42H80NO8P	PC	410	2
22.465	803.63	SM 38:1;O2	[M+HCOO]-	803.628	C43H87N2O6P	SM	420	2
17.965	804.575	PC 34:1	[M+HCOO]-	804.576	C42H82NO8P	PC	410	2
23.92	805.646	SM 38:0;O2	[M+HCOO]-	805.644	C43H89N2O6P	SM	420	2
22.182	806.594	PC 34:0	[M+HCOO]-	806.592	C42H84NO8P	PC	410	2
8.927	810.53	PC 35:5	[M+HCOO]-	810.529	C43H76NO8P	PC	410	2
11.234	812.546	PC 35:4	[M+HCOO]-	812.545	C43H78NO8P	PC	410	2
17.503	812.582	PC O-36:4	[M+HCOO]-	812.581	C44H82NO7P	EtherPC	410	2
13.105	814.561	PC 35:3	[M+HCOO]-	814.56	C43H80NO8P	PC	410	2
21.055	814.597	PC O-36:3	[M+HCOO]-	814.597	C44H84NO7P	EtherPC	410	2
19.971	815.631	SM 39:2;O2	[M+HCOO]-	815.628	C44H87N2O6P	SM	420	2
15.917	816.568	PC 35:2	[M+HCOO]-	816.576	C43H82NO8P	PC	410	2
21.006	816.61	PC O-36:2	[M+HCOO]-	816.612	C44H86NO7P	EtherPC	410	2
23.615	817.646	SM 39:1;O2	[M+HCOO]-	817.644	C44H89N2O6P	SM	420	2
19.569	818.593	PC 35:1	[M+HCOO]-	818.592	C43H84NO8P	PC	410	2
9.094	819.567	SM 40:7;O2	[M+HCOO]-	819.566	C45H79N2O6P	SM	420	2
25.492	819.661	SM 39:0;O2	[M+HCOO]-	819.66	C44H91N2O6P	SM	420	2
8.598	822.529	PC 36:6	[M+HCOO]-	822.529	C44H76NO8P	PC	410	2
10.619	824.546	PC 36:5	[M+HCOO]-	824.545	C44H78NO8P	PC	410	2
13.455	826.56	PC 36:4	[M+HCOO]-	826.56	C44H80NO8P	PC	410	2
18.337	827.63	SM 40:3;O2	[M+HCOO]-	827.628	C45H87N2O6P	SM	420	2
14.627	828.576	PC 36:3	[M+HCOO]-	828.576	C44H82NO8P	PC	410	2
22.983	829.643	SM 40:2;O2	[M+HCOO]-	829.644	C45H89N2O6P	SM	420	3
19.027	830.59	PC 36:2	[M+HCOO]-	830.592	C44H84NO8P	PC	410	3
25.848	831.659	SM 40:1;O2	[M+HCOO]-	831.66	C45H91N2O6P	SM	420	3
22.541	832.608	PC 36:1	[M+HCOO]-	832.607	C44H86NO8P	PC	410	3
26.822	833.677	SM 40:0;O2	[M+HCOO]-	833.675	C45H93N2O6P	SM	420	3
14.045	834.566	PC O-38:7	[M+HCOO]-	834.565	C46H80NO7P	EtherPC	410	3
10.192	836.544	PC 37:6	[M+HCOO]-	836.545	C45H78NO8P	PC	410	3
12.718	838.559	PC 37:5	[M+HCOO]-	838.56	C45H80NO8P	PC	410	3
15.14	840.577	PC 37:4	[M+HCOO]-	840.576	C45H82NO8P	PC	410	3
20.544	841.644	SM 41:3;O2	[M+HCOO]-	841.644	C46H89N2O6P	SM	420	3
17.122	842.594	PC 37:3	[M+HCOO]-	842.592	C45H84NO8P	PC	410	3
24.096	843.66	SM 41:2;O2	[M+HCOO]-	843.66	C46H91N2O6P	SM	420	3
21.329	844.608	PC 37:2	[M+HCOO]-	844.607	C45H86NO8P	PC	410	3
27.098	845.676	SM 41:1;O2	[M+HCOO]-	845.675	C46H93N2O6P	SM	420	3
8.318	848.547	PC 38:7	[M+HCOO]-	848.545	C46H78NO8P	PC	410	3
13.049	849.612	SM 42:6;O2	[M+HCOO]-	849.613	C47H85N2O6P	SM	420	3
24.392	849.672	SM 40:0;O2	[M+HCOO]-	849.67	C45H93N2O7P	SM	420	3
12.167	850.56	PC 38:6	[M+HCOO]-	850.56	C46H80NO8P	PC	410	3
16.274	851.63	SM 42:5;O2	[M+HCOO]-	851.628	C47H87N2O6P	SM	420	3
12.621	852.574	PC 38:5	[M+HCOO]-	852.576	C46H82NO8P	PC	410	3
18.799	853.645	SM 42:4;O2	[M+HCOO]-	853.644	C47H89N2O6P	SM	420	3
18.259	854.591	PC 38:4	[M+HCOO]-	854.592	C46H84NO8P	PC	410	3
23.182	854.633	PC O-39:4	[M+HCOO]-	854.628	C47H88NO7P	EtherPC	410	3
22.711	855.659	SM 42:3;O2	[M+HCOO]-	855.66	C47H91N2O6P	SM	420	3
18.992	856.607	PC 38:3	[M+HCOO]-	856.607	C46H86NO8P	PC	410	3
26.169	857.675	SM 42:2;O2	[M+HCOO]-	857.675	C47H93N2O6P	SM	420	3
23.411	858.623	PC 38:2	[M+HCOO]-	858.623	C46H88NO8P	PC	410	3
25.143	859.691	SM 42:1;O2	[M+HCOO]-	859.691	C47H95N2O6P	SM	420	3
24.453	869.676	SM 43:3;O2	[M+HCOO]-	869.675	C48H93N2O6P	SM	420	3
21.252	871.655	SM 42:3;O2	[M+HCOO]-	871.655	C47H91N2O7P	SM	420	3
26.385	871.693	SM 43:2;O2	[M+HCOO]-	871.691	C48H95N2O6P	SM	420	3
25.179	873.672	SM 42:2;O2	[M+HCOO]-	873.67	C47H93N2O7P	SM	420	3
9.324	874.561	PC 40:8	[M+HCOO]-	874.56	C48H80NO8P	PC	410	3
24.171	875.686	SM 42:1;O2	[M+HCOO]-	875.686	C47H95N2O7P	SM	420	3
12.548	876.577	PC 40:7	[M+HCOO]-	876.576	C48H82NO8P	PC	410	4
27.098	877.703	SM 42:0;O2	[M+HCOO]-	877.702	C47H97N2O7P	SM	420	4
16.932	878.591	PC 40:6	[M+HCOO]-	878.592	C48H84NO8P	PC	410	4
18.408	880.607	PC 40:5	[M+HCOO]-	880.607	C48H86NO8P	PC	410	4
23.221	881.677	SM 44:4;O2	[M+HCOO]-	881.675	C49H93N2O6P	SM	420	4
21.481	882.622	PC 40:4	[M+HCOO]-	882.623	C48H88NO8P	PC	410	4
25.939	883.692	SM 44:3;O2	[M+HCOO]-	883.691	C49H95N2O6P	SM	410	4
8.763	898.561	PC 42:10	[M+HCOO]-	898.56	C50H80NO8P	PC	410	5
2.177	586.316	LPC 20:5	[M+HCOO]-	586.315	C28H48NO7P	LPC	410	2, 3
3.731	594.378	LPC 20:1	[M+HCOO]-	594.378	C28H56NO7P	LPC	410	2, 3
2.543	612.331	LPC 22:6	[M+HCOO]-	612.331	C30H50NO7P	LPC	410	2, 3
17.902	698.513	PE O-34:3	[M-H]-	698.513	C39H74NO7P	EtherPE	410	3
21.493	700.529	PE O-34:2	[M-H]-	700.529	C39H76NO7P	EtherPE	410	3
12.286	712.493	PE 34:3	[M-H]-	712.492	C39H72NO8P	PE	410	3
15.554	714.509	PE 34:2	[M-H]-	714.508	C39H74NO8P	PE	410	3
19.287	716.525	PE 34:1	[M-H]-	716.524	C39H76NO8P	PE	410	3
13.746	720.499	PE O-36:6	[M-H]-	720.497	C41H72NO7P	EtherPE	410	3
16.943	722.514	PE O-36:5	[M-H]-	722.513	C41H74NO7P	EtherPE	410	3
18.176	724.531	PE O-36:4	[M-H]-	724.529	C41H76NO7P	EtherPE	410	3
22.433	726.545	PE O-36:3	[M-H]-	726.544	C41H78NO7P	EtherPE	410	3
25.191	728.562	PE O-36:2	[M-H]-	728.56	C41H80NO7P	EtherPE	410	3
11.636	736.495	PE 36:5	[M-H]-	736.492	C41H72NO8P	PE	410	3
19.323	736.531	PE O-37:5	[M-H]-	736.529	C42H76NO7P	EtherPE	410	3
14.757	738.508	PE 36:4	[M-H]-	738.508	C41H74NO8P	PE	410	3
15.896	740.525	PE 36:3	[M-H]-	740.524	C41H76NO8P	PE	410	3
20.289	742.54	PE 36:2	[M-H]-	742.539	C41H78NO8P	PE	410	3
15.534	746.513	PE O-38:7	[M-H]-	746.513	C43H74NO7P	EtherPE	410	3
18.556	748.529	PE O-38:6	[M-H]-	748.529	C43H76NO7P	EtherPE	410	3
21.613	750.544	PE O-38:5	[M-H]-	750.544	C43H78NO7P	EtherPE	410	3
23.373	752.562	PE O-38:4	[M-H]-	752.56	C43H80NO7P	EtherPE	410	3
25.79	754.575	PE O-38:3	[M-H]-	754.576	C43H82NO7P	EtherPE	410	3
13.444	762.507	PE 38:6	[M-H]-	762.508	C43H74NO8P	PE	410	3
15.696	764.524	PE 38:5	[M-H]-	764.524	C43H76NO8P	PE	410	3
19.5	766.541	PE 38:4	[M-H]-	766.539	C43H78NO8P	PE	410	3
23.449	767.61	PE-Cer 42:3;O2	[M-H]-	767.607	C44H85N2O6P	PE_Cer	420	3
21.406	768.556	PE 38:3	[M-H]-	768.555	C43H80NO8P	PE	410	3
26.133	769.624	PE-Cer 42:2;O2	[M-H]-	769.623	C44H87N2O6P	PE_Cer	420	3
15.854	772.53	PE O-40:8	[M-H]-	772.529	C45H76NO7P	EtherPE	410	3
17.42	774.547	PE O-40:7	[M-H]-	774.544	C45H78NO7P	EtherPE	410	3
21.733	776.562	PE O-40:6	[M-H]-	776.56	C45H80NO7P	EtherPE	410	3
24.331	778.576	PE O-40:5	[M-H]-	778.576	C45H82NO7P	EtherPE	410	3
18.216	790.542	PE 40:6	[M-H]-	790.539	C45H78NO8P	PE	410	3
19.616	792.556	PE 40:5	[M-H]-	792.555	C45H80NO8P	PE	410	3
24.331	802.576	PE O-42:7	[M-H]-	802.576	C47H82NO7P	EtherPE	410	3
3.086	452.278	LPE 16:0	[M-H]-	452.278	C21H44NO7P	LPE	410	3
2.442	474.262	LPE 18:3	[M-H]-	474.263	C23H42NO7P	LPE	410	3
2.771	476.278	LPE 18:2	[M-H]-	476.278	C23H44NO7P	LPE	410	3
3.166	478.294	LPE 18:1	[M-H]-	478.294	C23H46NO7P	LPE	410	3
3.825	480.31	LPE 18:0	[M-H]-	480.31	C23H48NO7P	LPE	410	3
2.711	500.278	LPE 20:4	[M-H]-	500.278	C25H44NO7P	LPE	410	3
2.617	524.278	LPE 22:6	[M-H]-	524.278	C27H44NO7P	LPE	410	3
14.262	911.567	PI 40:5	[M-H]-	911.565	C49H85O13P	PI	410	5
12.848	909.549	PI 40:6	[M-H]-	909.55	C49H83O13P	PI	410	5
15.938	887.565	PI 38:3	[M-H]-	887.565	C47H85O13P	PI	410	5
14.178	885.551	PI 38:4	[M-H]-	885.55	C47H83O13P	PI	410	5
10.624	883.533	PI 38:5	[M-H]-	883.534	C47H81O13P	PI	410	5
9.007	881.52	PI 38:6	[M-H]-	881.519	C47H79O13P	PI	410	5
18.368	863.565	PI 36:1	[M-H]-	863.565	C45H85O13P	PI	410	5
14.777	861.553	PI 36:2	[M-H]-	861.55	C45H83O13P	PI	410	5
10.731	859.534	PI 36:3	[M-H]-	859.534	C45H81O13P	PI	410	5
9.876	857.518	PI 36:4	[M-H]-	857.519	C45H79O13P	PI	410	5
13.79	835.526	PI 34:1	[M-H]-	835.534	C43H81O13P	PI	410	5
10.423	833.52	PI 34:2	[M-H]-	833.519	C43H79O13P	PI	410	5
14.659	810.532	PS 38:4	[M-H]-	810.529	C44H78NO10P	PS	410	5
2.321	619.29	LPI 20:4	[M-H]-	619.289	C29H49O12P	LPI	410	1
27.88	656.583	TG 36:0	[M+NH4]+	656.582	C39H74O6	TG	410	1
29.816	684.614	TG 38:0	[M+NH4]+	684.614	C41H78O6	TG	410	1
30.189	710.624	TG 40:1	[M+NH4]+	710.629	C43H80O6	TG	410	1
31.37	712.645	TG 40:0	[M+NH4]+	712.645	C43H82O6	TG	410	1
28.873	734.627	TG 42:3	[M+NH4]+	734.629	C45H80O6	TG	410	1
30.189	736.644	TG 42:2	[M+NH4]+	736.645	C45H82O6	TG	410	1
31.443	738.661	TG 42:1	[M+NH4]+	738.661	C45H84O6	TG	410	1
32.67	740.675	TG 42:0	[M+NH4]+	740.676	C45H86O6	TG	410	1
32.114	752.675	TG 43:1	[M+NH4]+	752.676	C46H86O6	TG	410	1
33.224	754.692	TG 43:0	[M+NH4]+	754.692	C46H88O6	TG	410	1
30.548	762.662	TG 44:3	[M+NH4]+	762.661	C47H84O6	TG	410	1
30.214	764.675	TG 44:2	[M+NH4]+	764.676	C47H86O6	TG	410	1
32.719	766.691	TG 44:1	[M+NH4]+	766.692	C47H88O6	TG	410	1
33.778	768.707	TG 44:0	[M+NH4]+	768.708	C47H90O6	TG	410	1
31.481	776.677	TG 45:3	[M+NH4]+	776.676	C48H86O6	TG	410	1
32.261	778.691	TG 45:2	[M+NH4]+	778.692	C48H88O6	TG	410	1
33.025	780.707	TG 45:1	[M+NH4]+	780.708	C48H90O6	TG	410	1
34.286	782.722	TG 45:0	[M+NH4]+	782.723	C48H92O6	TG	410	1
31.192	788.677	TG 46:4	[M+NH4]+	788.676	C49H86O6	TG	410	1
30.537	790.691	TG 46:3	[M+NH4]+	790.692	C49H88O6	TG	410	1
32.862	792.706	TG 46:2	[M+NH4]+	792.708	C49H90O6	TG	410	1
33.805	794.722	TG 46:1	[M+NH4]+	794.723	C49H92O6	TG	410	1
34.769	796.738	TG 46:0	[M+NH4]+	796.739	C49H94O6	TG	410	1
32.277	804.708	TG 47:3	[M+NH4]+	804.708	C50H90O6	TG	410	1
33.496	806.724	TG 47:2	[M+NH4]+	806.723	C50H92O6	TG	410	1
34.277	808.739	TG 47:1	[M+NH4]+	808.739	C50H94O6	TG	410	1
35.245	810.755	TG 47:0	[M+NH4]+	810.755	C50H96O6	TG	410	1
30.199	812.675	TG 48:6	[M+NH4]+	812.676	C51H86O6	TG	410	1
31.213	814.691	TG 48:5	[M+NH4]+	814.692	C51H88O6	TG	410	1
32.451	816.708	TG 48:4	[M+NH4]+	816.708	C51H90O6	TG	410	1
32.839	818.722	TG 48:3	[M+NH4]+	818.723	C51H92O6	TG	410	1
33.777	820.739	TG 48:2	[M+NH4]+	820.739	C51H94O6	TG	410	1
34.776	822.755	TG 48:1	[M+NH4]+	822.755	C51H96O6	TG	410	1
34.758	824.76	TG 48:0	[M+NH4]+	824.77	C51H98O6	TG	410	1
33.014	830.721	TG 49:4	[M+NH4]+	830.723	C52H92O6	TG	410	1
33.639	832.739	TG 49:3	[M+NH4]+	832.739	C52H94O6	TG	410	1
34.349	834.752	TG 49:2	[M+NH4]+	834.755	C52H96O6	TG	410	1
35.099	836.769	TG 49:1	[M+NH4]+	836.77	C52H98O6	TG	410	1
36.791	836.805	TG O-50:1	[M+NH4]+	836.807	C53H102O5	EtherTG	410	1
30.372	838.692	TG 50:7	[M+NH4]+	838.692	C53H88O6	TG	410	1
35.919	838.784	TG 49:0	[M+NH4]+	838.786	C52H100O6	TG	410	1
31.15	840.706	TG 50:6	[M+NH4]+	840.708	C53H90O6	TG	410	1
32.112	842.722	TG 50:5	[M+NH4]+	842.723	C53H92O6	TG	410	1
33.568	844.739	TG 50:4	[M+NH4]+	844.739	C53H94O6	TG	410	1
35.322	846.755	TG 50:3	[M+NH4]+	846.755	C53H96O6	TG	410	1
35.789	848.767	TG 50:2	[M+NH4]+	848.77	C53H98O6	TG	410	1
34.794	850.784	TG 50:1	[M+NH4]+	850.786	C53H100O6	TG	410	1
36.491	852.803	TG 50:0	[M+NH4]+	852.801	C53H102O6	TG	410	1
31.92	854.724	TG 51:6	[M+NH4]+	854.723	C54H92O6	TG	410	1
32.716	856.737	TG 51:5	[M+NH4]+	856.739	C54H94O6	TG	410	1
33.588	858.753	TG 51:4	[M+NH4]+	858.755	C54H96O6	TG	410	1
34.398	860.769	TG 51:3	[M+NH4]+	860.77	C54H98O6	TG	410	1
35.25	862.785	TG 51:2	[M+NH4]+	862.786	C54H100O6	TG	410	1
36.751	862.823	TG O-52:2	[M+NH4]+	862.822	C55H104O5	EtherTG	410	1
30.363	864.707	TG 52:8	[M+NH4]+	864.708	C55H90O6	TG	410	1
36.01	864.799	TG 51:1	[M+NH4]+	864.801	C54H102O6	TG	410	1
31.727	866.723	TG 52:7	[M+NH4]+	866.723	C55H92O6	TG	410	1
36.735	866.816	TG 51:0	[M+NH4]+	866.817	C54H104O6	TG	410	1
32.17	868.737	TG 52:6	[M+NH4]+	868.739	C55H94O6	TG	410	1
33.275	870.755	TG 52:5	[M+NH4]+	870.755	C55H96O6	TG	410	1
33.089	872.764	TG 52:4	[M+NH4]+	872.77	C55H98O6	TG	410	1
40.628	874.786	TG 52:3	[M+NH4]+	874.786	C55H100O6	TG	410	1
35.632	876.8	TG 52:2	[M+NH4]+	876.801	C55H102O6	TG	410	1
36.463	878.817	TG 52:1	[M+NH4]+	878.817	C55H104O6	TG	410	1
31.853	880.737	TG 53:7	[M+NH4]+	880.739	C56H94O6	TG	410	1
37.207	880.831	TG 52:0	[M+NH4]+	880.833	C55H106O6	TG	410	1
32.75	882.753	TG 53:6	[M+NH4]+	882.755	C56H96O6	TG	410	1
34.098	884.77	TG 53:5	[M+NH4]+	884.77	C56H98O6	TG	410	1
34.428	886.787	TG 53:4	[M+NH4]+	886.786	C56H100O6	TG	410	1
30.382	888.707	TG 54:10	[M+NH4]+	888.708	C57H90O6	TG	410	1
35.903	888.8	TG 53:3	[M+NH4]+	888.801	C56H102O6	TG	410	1
31.287	890.719	TG 54:9	[M+NH4]+	890.723	C57H92O6	TG	410	1
36.029	890.816	TG 53:2	[M+NH4]+	890.817	C56H104O6	TG	410	1
32.17	892.738	TG 54:8	[M+NH4]+	892.739	C57H94O6	TG	410	1
36.822	892.832	TG 53:1	[M+NH4]+	892.833	C56H106O6	TG	410	1
32.405	894.753	TG 54:7	[M+NH4]+	894.755	C57H96O6	TG	410	1
36.685	894.848	TG 53:0	[M+NH4]+	894.848	C56H108O6	TG	410	1
34.209	896.768	TG 54:6	[M+NH4]+	896.77	C57H98O6	TG	410	1
34.584	898.786	TG 54:5	[M+NH4]+	898.786	C57H100O6	TG	410	1
34.867	900.8	TG 54:4	[M+NH4]+	900.801	C57H102O6	TG	410	1
35.709	902.817	TG 54:3	[M+NH4]+	902.817	C57H104O6	TG	410	1
36.426	904.831	TG 54:2	[M+NH4]+	904.833	C57H106O6	TG	410	1
32.489	906.755	TG 55:8	[M+NH4]+	906.755	C58H96O6	TG	410	1
37.177	906.847	TG 54:1	[M+NH4]+	906.848	C57H108O6	TG	410	1
33.276	908.77	TG 55:7	[M+NH4]+	908.77	C58H98O6	TG	410	1
37.21	908.861	TG 54:0	[M+NH4]+	908.864	C57H110O6	TG	410	1
34.116	910.784	TG 55:6	[M+NH4]+	910.786	C58H100O6	TG	410	1
35.031	912.802	TG 55:5	[M+NH4]+	912.801	C58H102O6	TG	410	1
30.864	914.722	TG 56:11	[M+NH4]+	914.723	C59H92O6	TG	410	1
35.351	914.818	TG 55:4	[M+NH4]+	914.817	C58H104O6	TG	410	1
31.358	916.737	TG 56:10	[M+NH4]+	916.739	C59H94O6	TG	410	1
35.99	916.831	TG 55:3	[M+NH4]+	916.833	C58H106O6	TG	410	1
32.484	918.753	TG 56:9	[M+NH4]+	918.755	C59H96O6	TG	410	1
36.81	918.849	TG 55:2	[M+NH4]+	918.848	C58H108O6	TG	410	1
32.956	920.77	TG 56:8	[M+NH4]+	920.77	C59H98O6	TG	410	1
37.516	920.863	TG 55:1	[M+NH4]+	920.864	C58H110O6	TG	410	1
38.797	920.901	TG O-56:1	[M+NH4]+	920.9	C59H114O5	EtherTG	410	1
34.192	922.784	TG 56:7	[M+NH4]+	922.786	C59H100O6	TG	410	1
35.128	924.799	TG 56:6	[M+NH4]+	924.801	C59H102O6	TG	410	1
35.28	926.818	TG 56:5	[M+NH4]+	926.817	C59H104O6	TG	410	1
35.837	928.832	TG 56:4	[M+NH4]+	928.833	C59H106O6	TG	410	1
36.374	930.848	TG 56:3	[M+NH4]+	930.848	C59H108O6	TG	410	1
36.461	932.863	TG 56:2	[M+NH4]+	932.864	C59H110O6	TG	410	1
33.31	934.787	TG 57:8	[M+NH4]+	934.786	C60H100O6	TG	410	1
37.868	934.879	TG 56:1	[M+NH4]+	934.88	C59H112O6	TG	410	1
34.659	936.8	TG 57:7	[M+NH4]+	936.801	C60H102O6	TG	410	1
38.512	936.895	TG 56:0	[M+NH4]+	936.895	C59H114O6	TG	410	1
35.006	938.815	TG 57:6	[M+NH4]+	938.817	C60H104O6	TG	410	1
31.337	940.737	TG 58:12	[M+NH4]+	940.739	C61H94O6	TG	410	1
35.439	940.835	TG 57:5	[M+NH4]+	940.833	C60H106O6	TG	410	1
32.178	942.754	TG 58:11	[M+NH4]+	942.755	C61H96O6	TG	410	1
36.285	942.847	TG 57:4	[M+NH4]+	942.848	C60H108O6	TG	410	1
32.477	944.769	TG 58:10	[M+NH4]+	944.77	C61H98O6	TG	410	1
36.81	944.864	TG 57:3	[M+NH4]+	944.864	C60H110O6	TG	410	1
33.326	946.784	TG 58:9	[M+NH4]+	946.786	C61H100O6	TG	410	1
33.711	948.801	TG 58:8	[M+NH4]+	948.801	C61H102O6	TG	410	1
38.158	948.898	TG 57:1	[M+NH4]+	948.895	C60H114O6	TG	410	1
34.528	950.816	TG 58:7	[M+NH4]+	950.817	C61H104O6	TG	410	1
38.711	950.911	TG 57:0	[M+NH4]+	950.911	C60H116O6	TG	410	1
35.424	952.833	TG 58:6	[M+NH4]+	952.833	C61H106O6	TG	410	1
35.929	954.846	TG 58:5	[M+NH4]+	954.848	C61H108O6	TG	410	1
36.446	956.864	TG 58:4	[M+NH4]+	956.864	C61H110O6	TG	410	1
37.143	958.881	TG 58:3	[M+NH4]+	958.88	C61H112O6	TG	410	1
37.824	960.896	TG 58:2	[M+NH4]+	960.895	C61H114O6	TG	410	1
38.476	962.913	TG 58:1	[M+NH4]+	962.911	C61H116O6	TG	410	1
30.076	964.738	TG 60:14	[M+NH4]+	964.739	C63H94O6	TG	410	1
39.067	964.926	TG 58:0	[M+NH4]+	964.927	C61H118O6	TG	410	1
32.178	968.768	TG 60:12	[M+NH4]+	968.77	C63H98O6	TG	410	1
33.307	970.787	TG 60:11	[M+NH4]+	970.786	C63H100O6	TG	410	1
33.854	972.803	TG 60:10	[M+NH4]+	972.801	C63H102O6	TG	410	1
34.398	974.817	TG 60:9	[M+NH4]+	974.817	C63H104O6	TG	410	1
37.124	974.903	TG 59:2	[M+NH4]+	974.911	C62H116O6	TG	410	1
35.055	976.831	TG 60:8	[M+NH4]+	976.833	C63H106O6	TG	410	1
38.738	976.928	TG 59:1	[M+NH4]+	976.927	C62H118O6	TG	410	1
35.385	978.849	TG 60:7	[M+NH4]+	978.848	C63H108O6	TG	410	1
35.424	980.864	TG 60:6	[M+NH4]+	980.864	C63H110O6	TG	410	1
36.576	982.878	TG 60:5	[M+NH4]+	982.88	C63H112O6	TG	410	1
37.134	984.894	TG 60:4	[M+NH4]+	984.895	C63H114O6	TG	410	1
37.093	986.91	TG 60:3	[M+NH4]+	986.911	C63H116O6	TG	410	1
37.761	988.917	TG 60:2	[M+NH4]+	988.927	C63H118O6	TG	410	1
30.706	990.755	TG 62:15	[M+NH4]+	990.755	C65H96O6	TG	410	1
39.031	990.944	TG 60:1	[M+NH4]+	990.942	C63H120O6	TG	410	1
32.037	994.786	TG 62:13	[M+NH4]+	994.786	C65H100O6	TG	410	1
32.977	996.802	TG 62:12	[M+NH4]+	996.801	C65H102O6	TG	410	1
33.873	998.816	TG 62:11	[M+NH4]+	998.817	C65H104O6	TG	410	1
34.616	1000.83	TG 62:10	[M+NH4]+	1000.83	C65H106O6	TG	410	1
38.192	1000.93	TG 61:3	[M+NH4]+	1000.93	C64H118O6	TG	410	1
38.736	1002.95	TG 61:2	[M+NH4]+	1002.94	C64H120O6	TG	410	1
37.676	1010.91	TG 62:5	[M+NH4]+	1010.91	C65H116O6	TG	410	1
37.851	1012.93	TG 62:4	[M+NH4]+	1012.93	C65H118O6	TG	410	1
30.188	1014.75	TG 64:17	[M+NH4]+	1014.75	C67H96O6	TG	410	1
38.471	1014.94	TG 62:3	[M+NH4]+	1014.94	C65H120O6	TG	410	1
31.171	1016.77	TG 64:16	[M+NH4]+	1016.77	C67H98O6	TG	410	1
39.005	1016.96	TG 62:2	[M+NH4]+	1016.96	C65H122O6	TG	410	1
39.567	1018.97	TG 62:1	[M+NH4]+	1018.97	C65H124O6	TG	410	1
39.543	1044.99	TG 64:2	[M+NH4]+	1044.99	C67H126O6	TG	410	1
27.708	614.571	DG 34:0	[M+NH4]+	614.572	C37H72O5	DG	410	1
27.828	640.587	DG 36:1	[M+NH4]+	640.587	C39H74O5	DG	410	1
28.034	642.603	DG 36:0	[M+NH4]+	642.603	C39H76O5	DG	410	1
27.799	666.603	DG 38:2	[M+NH4]+	666.603	C41H76O5	DG	410	1
28.138	668.617	DG 38:1	[M+NH4]+	668.619	C41H78O5	DG	410	1
35.013	640.602	CE 16:1	[M+NH4]+	640.603	C43H74O2	CE	410	1
36.191	642.617	CE 16:0	[M+NH4]+	642.618	C43H76O2	CE	410	1
34.241	664.601	CE 18:3	[M+NH4]+	664.603	C45H74O2	CE	410	1
36.634	666.618	CE 18:2	[M+NH4]+	666.618	C45H76O2	CE	410	1
36.118	668.634	CE 18:1	[M+NH4]+	668.634	C45H78O2	CE	410	1
37.124	670.65	CE 18:0	[M+NH4]+	670.65	C45H80O2	CE	410	1
36.053	675.678	CE 18:1	[M+NH4]+	675.678	C45H71[2H]7O2	CE	410	1
33.598	688.603	CE 20:5	[M+NH4]+	688.603	C47H74O2	CE	410	1
35.013	690.617	CE 20:4	[M+NH4]+	690.618	C47H76O2	CE	410	1
36.191	694.649	CE 20:2	[M+NH4]+	694.65	C47H80O2	CE	410	1
33.986	714.618	CE 22:6	[M+NH4]+	714.618	C49H76O2	CE	410	1
34.59	716.634	CE 22:5	[M+NH4]+	716.634	C49H78O2	CE	410	1
35.424	718.65	CE 22:4	[M+NH4]+	718.65	C49H80O2	CE	410	1
28.537	622.614	Cer 40:1;O2	[M+H]+	622.613	C40H79NO3	Cer_NS	410	1
27.707	634.612	Cer 41:2;O2	[M+H]+	634.613	C41H79NO3	Cer_NS	410	1
29.124	636.628	Cer 41:1;O2	[M+H]+	636.629	C41H81NO3	Cer_NS	410	1
28.013	648.629	Cer 42:2;O2	[M+H]+	648.629	C42H81NO3	Cer_NS	410	1
30.341	650.645	Cer 42:1;O2	[M+H]+	650.645	C42H83NO3	Cer_NS	410	1
29.695	662.644	Cer 43:2;O2	[M+H]+	662.645	C43H83NO3	Cer_NS	410	1
30.802	664.659	Cer 43:1;O2	[M+H]+	664.66	C43H85NO3	Cer_NS	410	1
31.834	678.674	Cer 44:1;O2	[M+H]+	678.676	C44H87NO3	Cer_NS	410	1
27.861	798.681	HexCer 41:1;O2	[M+H]+	798.682	C47H91NO8	HexCer_NS	410	1
28.842	812.698	HexCer 42:1;O2	[M+H]+	812.698	C48H93NO8	HexCer_NS	410	1

## Sheet: S4
Table S4: Unprocessed spectral library matching features in the extract of HEK293 cells using MS-DIAL. HEK293 cell extract was analyzed by untargeted LC-HRMS. Resulting files were converted to abf format and processed with MS-DIAL. The table shows all features which were tentatively classified to different lipid classes based on precursor m/z and MS/MS spectra matching (Ref. matched; codes 410 an…
Average tR [min]	Average m/z	Lipid species	Adduct type	Reference m/z	Formula	Lipid class	Annotation tag (VS1.0)
10.998	708.519	PC O-28:0	[M+HCOO]-	708.518	C36H74NO7P	EtherPC	410
8.948	722.497	PC 28:0	[M+HCOO]-	722.498	C36H72NO8P	PC	410
13.143	722.533	PC O-29:0	[M+HCOO]-	722.534	C37H76NO7P	EtherPC	410
14.921	734.534	PC O-30:1	[M+HCOO]-	734.534	C38H76NO7P	EtherPC	410
11.403	734.536	PC O-30:1	[M+HCOO]-	734.534	C38H76NO7P	EtherPC	410
10.642	736.514	PC 29:0	[M+HCOO]-	736.513	C37H74NO8P	PC	410
9.938	736.514	PC 29:0	[M+HCOO]-	736.513	C37H74NO8P	PC	410
12.998	746.534	PC O-31:2	[M+HCOO]-	746.534	C39H76NO7P	EtherPC	410
9.823	748.513	PC 30:1	[M+HCOO]-	748.513	C38H74NO8P	PC	410
9.285	748.513	PC 30:1	[M+HCOO]-	748.513	C38H74NO8P	PC	410
13.705	748.55	PC O-31:1	[M+HCOO]-	748.55	C39H78NO7P	EtherPC	410
12.736	750.528	PC 30:0	[M+HCOO]-	750.529	C38H76NO8P	PC	410
11.899	750.529	PC 30:0	[M+HCOO]-	750.529	C38H76NO8P	PC	410
17.086	750.564	PC O-31:0	[M+HCOO]-	750.565	C39H80NO7P	EtherPC	410
17.997	750.564	PC O-31:0	[M+HCOO]-	750.565	C39H80NO7P	EtherPC	410
16.117	760.55	PC O-32:2	[M+HCOO]-	760.55	C40H78NO7P	EtherPC	410
17.142	760.55	PC O-32:2	[M+HCOO]-	760.55	C40H78NO7P	EtherPC	410
15.818	760.55	PC O-32:2	[M+HCOO]-	760.55	C40H78NO7P	EtherPC	410
15.362	760.551	PC O-32:2	[M+HCOO]-	760.55	C40H78NO7P	EtherPC	410
11.048	762.528	PC 31:1	[M+HCOO]-	762.529	C39H76NO8P	PC	410
11.727	762.529	PC 31:1	[M+HCOO]-	762.529	C39H76NO8P	PC	410
17.918	762.565	PC O-32:1	[M+HCOO]-	762.565	C40H80NO7P	EtherPC	410
19.686	762.567	PC O-32:1	[M+HCOO]-	762.565	C40H80NO7P	EtherPC	410
15.145	764.543	PC 31:0	[M+HCOO]-	764.545	C39H78NO8P	PC	410
14.196	764.544	PC 31:0	[M+HCOO]-	764.545	C39H78NO8P	PC	410
20.338	764.583	PC O-32:0	[M+HCOO]-	764.581	C40H82NO7P	EtherPC	410
19.495	764.583	PC O-32:0	[M+HCOO]-	764.581	C40H82NO7P	EtherPC	410
10.121	774.529	PC 32:2	[M+HCOO]-	774.529	C40H76NO8P	PC	410
17.658	774.565	PC O-33:2	[M+HCOO]-	774.565	C41H80NO7P	EtherPC	410
16.827	774.568	PC O-33:2	[M+HCOO]-	774.565	C41H80NO7P	EtherPC	410
13.233	776.545	PC 32:1	[M+HCOO]-	776.545	C40H78NO8P	PC	410
13.705	776.545	PC 32:1	[M+HCOO]-	776.545	C40H78NO8P	PC	410
15.068	776.545	PC 32:1	[M+HCOO]-	776.545	C40H78NO8P	PC	410
14.031	776.546	PC 32:1	[M+HCOO]-	776.545	C40H78NO8P	PC	410
18.453	776.582	PC O-33:1	[M+HCOO]-	776.581	C41H82NO7P	EtherPC	410
21.093	776.583	PC O-33:1	[M+HCOO]-	776.581	C41H82NO7P	EtherPC	410
17.478	778.562	PC 32:0	[M+HCOO]-	778.56	C40H80NO8P	PC	410
16.638	778.562	PC 32:0	[M+HCOO]-	778.56	C40H80NO8P	PC	410
25.998	778.567	PC 32:0	[M+HCOO]-	778.56	C40H80NO8P	PC	410
21.732	778.591	PC O-33:0	[M+HCOO]-	778.597	C41H84NO7P	EtherPC	410
22.621	778.596	PC O-33:0	[M+HCOO]-	778.597	C41H84NO7P	EtherPC	410
21.447	778.596	PC O-33:0	[M+HCOO]-	778.597	C41H84NO7P	EtherPC	410
15.526	786.566	PC O-34:3	[M+HCOO]-	786.565	C42H80NO7P	EtherPC	410
16.32	786.568	PC O-34:3	[M+HCOO]-	786.565	C42H80NO7P	EtherPC	410
11.395	788.545	PC 33:2	[M+HCOO]-	788.545	C41H78NO8P	PC	410
19.999	788.582	PC O-34:2	[M+HCOO]-	788.581	C42H82NO7P	EtherPC	410
16.249	788.582	PC O-34:2	[M+HCOO]-	788.581	C42H82NO7P	EtherPC	410
17.076	788.582	PC O-34:2	[M+HCOO]-	788.581	C42H82NO7P	EtherPC	410
14.38	790.559	PC 33:1	[M+HCOO]-	790.56	C41H80NO8P	PC	410
15.565	790.56	PC 33:1	[M+HCOO]-	790.56	C41H80NO8P	PC	410
16.418	790.562	PC 33:1	[M+HCOO]-	790.56	C41H80NO8P	PC	410
22.006	790.598	PC O-34:1	[M+HCOO]-	790.597	C42H84NO7P	EtherPC	410
20.744	790.598	PC O-34:1	[M+HCOO]-	790.597	C42H84NO7P	EtherPC	410
23.941	790.598	PC O-34:1	[M+HCOO]-	790.597	C42H84NO7P	EtherPC	410
19.817	792.576	PC 33:0	[M+HCOO]-	792.576	C41H82NO8P	PC	410
18.617	792.576	PC 33:0	[M+HCOO]-	792.576	C41H82NO8P	PC	410
24.434	792.613	PC O-34:0	[M+HCOO]-	792.612	C42H86NO7P	EtherPC	410
9.389	798.529	PC 34:4	[M+HCOO]-	798.529	C42H76NO8P	PC	410
12.273	800.55	PC 34:3	[M+HCOO]-	800.545	C42H78NO8P	PC	410
15.806	802.56	PC 34:2	[M+HCOO]-	802.56	C42H80NO8P	PC	410
15.013	802.561	PC 34:2	[M+HCOO]-	802.56	C42H80NO8P	PC	410
14.196	802.561	PC 34:2	[M+HCOO]-	802.56	C42H80NO8P	PC	410
21.391	802.598	PC O-35:2	[M+HCOO]-	802.597	C43H84NO7P	EtherPC	410
18.617	802.598	PC O-35:2	[M+HCOO]-	802.597	C43H84NO7P	EtherPC	410
17.902	804.576	PC 34:1	[M+HCOO]-	804.576	C42H82NO8P	PC	410
17.187	804.576	PC 34:1	[M+HCOO]-	804.576	C42H82NO8P	PC	410
19.747	804.576	PC 34:1	[M+HCOO]-	804.576	C42H82NO8P	PC	410
19.21	804.576	PC 34:1	[M+HCOO]-	804.576	C42H82NO8P	PC	410
18.79	804.576	PC 34:1	[M+HCOO]-	804.576	C42H82NO8P	PC	410
22.944	804.613	PC O-35:1	[M+HCOO]-	804.612	C43H86NO7P	EtherPC	410
22.107	806.592	PC 34:0	[M+HCOO]-	806.592	C42H84NO8P	PC	410
25.169	806.629	PC O-35:0	[M+HCOO]-	806.628	C43H88NO7P	EtherPC	410
13.03	810.566	PC O-36:5	[M+HCOO]-	810.565	C44H80NO7P	EtherPC	410
17.43	812.58	PC O-36:4	[M+HCOO]-	812.581	C44H82NO7P	EtherPC	410
16.25	812.581	PC O-36:4	[M+HCOO]-	812.581	C44H82NO7P	EtherPC	410
12.987	814.562	PC 35:3	[M+HCOO]-	814.56	C43H80NO8P	PC	410
18.261	814.596	PC O-36:3	[M+HCOO]-	814.597	C44H84NO7P	EtherPC	410
20.131	814.598	PC O-36:3	[M+HCOO]-	814.597	C44H84NO7P	EtherPC	410
20.985	814.598	PC O-36:3	[M+HCOO]-	814.597	C44H84NO7P	EtherPC	410
16.651	816.577	PC 35:2	[M+HCOO]-	816.576	C43H82NO8P	PC	410
15.903	816.577	PC 35:2	[M+HCOO]-	816.576	C43H82NO8P	PC	410
21.755	816.612	PC O-36:2	[M+HCOO]-	816.612	C44H86NO7P	EtherPC	410
24.145	816.615	PC O-36:2	[M+HCOO]-	816.612	C44H86NO7P	EtherPC	410
19.069	818.592	PC 35:1	[M+HCOO]-	818.592	C43H84NO8P	PC	410
20.214	818.592	PC 35:1	[M+HCOO]-	818.592	C43H84NO8P	PC	410
19.387	818.593	PC 35:1	[M+HCOO]-	818.592	C43H84NO8P	PC	410
25.468	818.63	PC O-36:1	[M+HCOO]-	818.628	C44H88NO7P	EtherPC	410
27.137	820.645	PC O-36:0	[M+HCOO]-	820.644	C44H90NO7P	EtherPC	410
9.707	824.544	PC 36:5	[M+HCOO]-	824.545	C44H78NO8P	PC	410
13.416	826.559	PC 36:4	[M+HCOO]-	826.56	C44H80NO8P	PC	410
16.917	828.575	PC 36:3	[M+HCOO]-	828.576	C44H82NO8P	PC	410
15.32	828.575	PC 36:3	[M+HCOO]-	828.576	C44H82NO8P	PC	410
14.538	828.575	PC 36:3	[M+HCOO]-	828.576	C44H82NO8P	PC	410
18.987	830.591	PC 36:2	[M+HCOO]-	830.592	C44H84NO8P	PC	410
19.44	830.592	PC 36:2	[M+HCOO]-	830.592	C44H84NO8P	PC	410
25.132	830.629	PC O-37:2	[M+HCOO]-	830.628	C45H88NO7P	EtherPC	410
22.893	830.63	PC O-37:2	[M+HCOO]-	830.628	C45H88NO7P	EtherPC	410
22.462	832.607	PC 36:1	[M+HCOO]-	832.607	C44H86NO8P	PC	410
23.535	832.609	PC 36:1	[M+HCOO]-	832.607	C44H86NO8P	PC	410
21.33	832.609	PC 36:1	[M+HCOO]-	832.607	C44H86NO8P	PC	410
26.118	832.645	PC O-37:1	[M+HCOO]-	832.644	C45H90NO7P	EtherPC	410
25.518	834.624	PC 36:0	[M+HCOO]-	834.623	C44H88NO8P	PC	410
14.85	836.579	PC O-38:6	[M+HCOO]-	836.581	C46H82NO7P	EtherPC	410
15.596	836.581	PC O-38:6	[M+HCOO]-	836.581	C46H82NO7P	EtherPC	410
22.818	842.629	PC O-38:3	[M+HCOO]-	842.628	C46H88NO7P	EtherPC	410
20.255	844.609	PC 37:2	[M+HCOO]-	844.607	C45H86NO8P	PC	410
24.567	844.643	PC O-38:2	[M+HCOO]-	844.644	C46H90NO7P	EtherPC	410
25.083	844.645	PC O-38:2	[M+HCOO]-	844.644	C46H90NO7P	EtherPC	410
26.924	844.646	PC O-38:2	[M+HCOO]-	844.644	C46H90NO7P	EtherPC	410
23.39	846.622	PC 37:1	[M+HCOO]-	846.623	C45H88NO8P	PC	410
8.674	848.545	PC 38:7	[M+HCOO]-	848.545	C46H78NO8P	PC	410
13.56	852.576	PC 38:5	[M+HCOO]-	852.576	C46H82NO8P	PC	410
18.176	854.593	PC 38:4	[M+HCOO]-	854.592	C46H84NO8P	PC	410
14.683	854.594	PC 38:4	[M+HCOO]-	854.592	C46H84NO8P	PC	410
21.594	856.606	PC 38:3	[M+HCOO]-	856.607	C46H86NO8P	PC	410
18.902	856.608	PC 38:3	[M+HCOO]-	856.607	C46H86NO8P	PC	410
22.384	858.622	PC 38:2	[M+HCOO]-	858.623	C46H88NO8P	PC	410
25.751	860.64	PC 38:1	[M+HCOO]-	860.639	C46H90NO8P	PC	410
14.99	862.595	PC O-40:7	[M+HCOO]-	862.597	C48H84NO7P	EtherPC	410
19.617	864.612	PC O-40:6	[M+HCOO]-	864.612	C48H86NO7P	EtherPC	410
25.132	870.659	PC O-40:3	[M+HCOO]-	870.659	C48H92NO7P	EtherPC	410
24.145	872.641	PC 39:2	[M+HCOO]-	872.639	C47H90NO8P	PC	410
27.174	872.676	PC O-40:2	[M+HCOO]-	872.675	C48H94NO7P	EtherPC	410
27.011	874.655	PC 39:1	[M+HCOO]-	874.654	C47H92NO8P	PC	410
24.713	878.584	PC 40:6	[M+HCOO]-	878.592	C48H84NO8P	PC	410
15.037	878.591	PC 40:6	[M+HCOO]-	878.592	C48H84NO8P	PC	410
16.853	878.592	PC 40:6	[M+HCOO]-	878.592	C48H84NO8P	PC	410
18.317	880.607	PC 40:5	[M+HCOO]-	880.607	C48H86NO8P	PC	410
23.224	884.641	PC 40:3	[M+HCOO]-	884.639	C48H90NO8P	PC	410
26.092	886.657	PC 40:2	[M+HCOO]-	886.654	C48H92NO8P	PC	410
25.876	912.671	PC 42:3	[M+HCOO]-	912.67	C50H94NO8P	PC	410
27.186	922.693	PC O-44:5	[M+HCOO]-	922.691	C52H96NO7P	EtherPC	410
8.989	719.535	SM 32:1;O2	[M+HCOO]-	719.534	C37H75N2O6P	SM	420
10.221	721.549	SM 32:0;O2	[M+HCOO]-	721.55	C37H77N2O6P	SM	420
10.691	733.551	SM 33:1;O2	[M+HCOO]-	733.55	C38H77N2O6P	SM	420
9.381	745.551	SM 34:2;O2	[M+HCOO]-	745.55	C39H77N2O6P	SM	420
9.831	745.551	SM 34:2;O2	[M+HCOO]-	745.55	C39H77N2O6P	SM	420
12.803	747.565	SM 34:1;O2	[M+HCOO]-	747.566	C39H79N2O6P	SM	420
14.627	749.582	SM 34:0;O2	[M+HCOO]-	749.581	C39H81N2O6P	SM	420
12.802	749.583	SM 34:0;O2	[M+HCOO]-	749.581	C39H81N2O6P	SM	420
8.462	761.546	SM 34:2;O2	[M+HCOO]-	761.545	C39H77N2O7P	SM	420
15.218	761.581	SM 35:1;O2	[M+HCOO]-	761.581	C40H81N2O6P	SM	420
21.855	773.58	SM 36:2;O2	[M+HCOO]-	773.581	C41H81N2O6P	SM	420
13.449	773.582	SM 36:2;O2	[M+HCOO]-	773.581	C41H81N2O6P	SM	420
25.23	775.596	SM 36:1;O2	[M+HCOO]-	775.597	C41H83N2O6P	SM	420
17.636	775.596	SM 36:1;O2	[M+HCOO]-	775.597	C41H83N2O6P	SM	420
13.221	782.636	SM 36:2;O2	[M+HCOO]-	782.638	C41H72[2H]9N2O6P	SM	420
22.349	803.628	SM 38:1;O2	[M+HCOO]-	803.628	C43H87N2O6P	SM	420
22.143	829.646	SM 40:2;O2	[M+HCOO]-	829.644	C45H89N2O6P	SM	420
22.906	829.647	SM 40:2;O2	[M+HCOO]-	829.644	C45H89N2O6P	SM	420
25.789	831.662	SM 40:1;O2	[M+HCOO]-	831.66	C45H91N2O6P	SM	420
24.03	843.661	SM 41:2;O2	[M+HCOO]-	843.66	C46H91N2O6P	SM	420
24.677	843.661	SM 41:2;O2	[M+HCOO]-	843.66	C46H91N2O6P	SM	420
27.062	845.675	SM 41:1;O2	[M+HCOO]-	845.675	C46H93N2O6P	SM	420
22.633	855.66	SM 42:3;O2	[M+HCOO]-	855.66	C47H91N2O6P	SM	420
25.554	857.676	SM 42:2;O2	[M+HCOO]-	857.675	C47H93N2O6P	SM	420
26.131	857.676	SM 42:2;O2	[M+HCOO]-	857.675	C47H93N2O6P	SM	420
26.835	871.691	SM 43:2;O2	[M+HCOO]-	871.691	C48H95N2O6P	SM	420
2.454	512.299	LPC 14:0	[M+HCOO]-	512.299	C22H46NO7P	LPC	410
3.059	566.346	LPC 18:1	[M+HCOO]-	566.346	C26H52NO7P	LPC	410
3.71	594.379	LPC 20:1	[M+HCOO]-	594.378	C28H56NO7P	LPC	410
4.677	596.395	LPC 20:0	[M+HCOO]-	596.393	C28H58NO7P	LPC	410
14.427	658.483	PE O-31:2	[M-H]-	658.482	C36H70NO7P	EtherPE	410
10.154	660.461	PE 30:1	[M-H]-	660.461	C35H68NO8P	PE	410
17.604	672.497	PE O-32:2	[M-H]-	672.497	C37H72NO7P	EtherPE	410
16.841	672.498	PE O-32:2	[M-H]-	672.497	C37H72NO7P	EtherPE	410
21.142	674.51	PE O-32:1	[M-H]-	674.513	C37H74NO7P	EtherPE	410
17.558	674.513	PE O-32:1	[M-H]-	674.513	C37H74NO7P	EtherPE	410
10.519	686.477	PE 32:2	[M-H]-	686.477	C37H70NO8P	PE	410
11.097	686.477	PE 32:2	[M-H]-	686.477	C37H70NO8P	PE	410
18.361	686.513	PE O-33:2	[M-H]-	686.513	C38H74NO7P	EtherPE	410
14.962	688.491	PE 32:1	[M-H]-	688.492	C37H72NO8P	PE	410
14.505	688.492	PE 32:1	[M-H]-	688.492	C37H72NO8P	PE	410
15.277	688.493	PE 32:1	[M-H]-	688.492	C37H72NO8P	PE	410
22.192	688.53	PE O-33:1	[M-H]-	688.529	C38H76NO7P	EtherPE	410
18.79	690.508	PE 32:0	[M-H]-	690.508	C37H74NO8P	PE	410
15.77	696.496	PE O-34:4	[M-H]-	696.497	C39H72NO7P	EtherPE	410
18.581	698.513	PE O-34:3	[M-H]-	698.513	C39H74NO7P	EtherPE	410
17.001	698.514	PE O-34:3	[M-H]-	698.513	C39H74NO7P	EtherPE	410
17.849	698.514	PE O-34:3	[M-H]-	698.513	C39H74NO7P	EtherPE	410
12.559	700.493	PE 33:2	[M-H]-	700.492	C38H72NO8P	PE	410
20.732	700.528	PE O-34:2	[M-H]-	700.529	C39H76NO7P	EtherPE	410
21.447	700.53	PE O-34:2	[M-H]-	700.529	C39H76NO7P	EtherPE	410
22.181	700.53	PE O-34:2	[M-H]-	700.529	C39H76NO7P	EtherPE	410
22.682	700.53	PE O-34:2	[M-H]-	700.529	C39H76NO7P	EtherPE	410
22.143	702.544	PE O-34:1	[M-H]-	702.544	C39H78NO7P	EtherPE	410
16.105	702.545	PE O-34:1	[M-H]-	702.544	C39H78NO7P	EtherPE	410
24.948	702.545	PE O-34:1	[M-H]-	702.544	C39H78NO7P	EtherPE	410
24.107	702.547	PE O-34:1	[M-H]-	702.544	C39H78NO7P	EtherPE	410
25.393	704.561	PE O-34:0	[M-H]-	704.56	C39H80NO7P	EtherPE	410
20.338	704.562	PE O-34:0	[M-H]-	704.56	C39H80NO7P	EtherPE	410
11.946	712.492	PE 34:3	[M-H]-	712.492	C39H72NO8P	PE	410
11.296	712.492	PE 34:3	[M-H]-	712.492	C39H72NO8P	PE	410
19.299	712.525	PE O-35:3	[M-H]-	712.529	C40H76NO7P	EtherPE	410
20.118	712.529	PE O-35:3	[M-H]-	712.529	C40H76NO7P	EtherPE	410
20.833	712.529	PE O-35:3	[M-H]-	712.529	C40H76NO7P	EtherPE	410
15.536	714.507	PE 34:2	[M-H]-	714.508	C39H74NO8P	PE	410
14.862	714.509	PE 34:2	[M-H]-	714.508	C39H74NO8P	PE	410
23.511	714.545	PE O-35:2	[M-H]-	714.544	C40H78NO7P	EtherPE	410
22.755	714.545	PE O-35:2	[M-H]-	714.544	C40H78NO7P	EtherPE	410
19.187	716.525	PE 34:1	[M-H]-	716.524	C39H76NO8P	PE	410
25.615	716.561	PE O-35:1	[M-H]-	716.56	C40H80NO7P	EtherPE	410
23.224	718.541	PE 34:0	[M-H]-	718.539	C39H78NO8P	PE	410
13.649	720.497	PE O-36:6	[M-H]-	720.497	C41H72NO7P	EtherPE	410
16.853	722.512	PE O-36:5	[M-H]-	722.513	C41H74NO7P	EtherPE	410
16.149	722.514	PE O-36:5	[M-H]-	722.513	C41H74NO7P	EtherPE	410
17.57	722.514	PE O-36:5	[M-H]-	722.513	C41H74NO7P	EtherPE	410
14.45	722.514	PE O-36:5	[M-H]-	722.513	C41H74NO7P	EtherPE	410
17.923	724.529	PE O-36:4	[M-H]-	724.529	C41H76NO7P	EtherPE	410
19.375	724.529	PE O-36:4	[M-H]-	724.529	C41H76NO7P	EtherPE	410
20.36	724.53	PE O-36:4	[M-H]-	724.529	C41H76NO7P	EtherPE	410
18.877	724.53	PE O-36:4	[M-H]-	724.529	C41H76NO7P	EtherPE	410
21.542	726.545	PE O-36:3	[M-H]-	726.544	C41H78NO7P	EtherPE	410
23.671	726.545	PE O-36:3	[M-H]-	726.544	C41H78NO7P	EtherPE	410
17.955	728.524	PE 35:2	[M-H]-	728.524	C40H76NO8P	PE	410
17.211	728.525	PE 35:2	[M-H]-	728.524	C40H76NO8P	PE	410
22.167	728.559	PE O-36:2	[M-H]-	728.56	C41H80NO7P	EtherPE	410
19.999	728.56	PE O-36:2	[M-H]-	728.56	C41H80NO7P	EtherPE	410
25.132	728.562	PE O-36:2	[M-H]-	728.56	C41H80NO7P	EtherPE	410
25.393	730.575	PE O-36:1	[M-H]-	730.576	C41H82NO7P	EtherPE	410
20.733	730.575	PE O-36:1	[M-H]-	730.576	C41H82NO7P	EtherPE	410
11.574	736.493	PE 36:5	[M-H]-	736.492	C41H72NO8P	PE	410
19.21	736.529	PE O-37:5	[M-H]-	736.529	C42H76NO7P	EtherPE	410
18.372	736.529	PE O-37:5	[M-H]-	736.529	C42H76NO7P	EtherPE	410
14.661	738.507	PE 36:4	[M-H]-	738.508	C41H74NO8P	PE	410
22.67	738.545	PE O-37:4	[M-H]-	738.544	C42H78NO7P	EtherPE	410
15.818	740.524	PE 36:3	[M-H]-	740.524	C41H76NO8P	PE	410
16.614	740.524	PE 36:3	[M-H]-	740.524	C41H76NO8P	PE	410
18.229	740.524	PE 36:3	[M-H]-	740.524	C41H76NO8P	PE	410
23.511	740.561	PE O-37:3	[M-H]-	740.56	C42H80NO7P	EtherPE	410
19.495	742.535	PE 36:2	[M-H]-	742.539	C41H78NO8P	PE	410
17.021	742.536	PE 36:2	[M-H]-	742.539	C41H78NO8P	PE	410
21.943	742.54	PE 36:2	[M-H]-	742.539	C41H78NO8P	PE	410
14.225	742.54	PE 36:2	[M-H]-	742.539	C41H78NO8P	PE	410
23.677	742.543	PE 36:2	[M-H]-	742.539	C41H78NO8P	PE	410
25.801	742.578	PE O-37:2	[M-H]-	742.576	C42H82NO7P	EtherPE	410
23.523	744.556	PE 36:1	[M-H]-	744.555	C41H80NO8P	PE	410
24.446	744.557	PE 36:1	[M-H]-	744.555	C41H80NO8P	PE	410
26.683	744.593	PE O-37:1	[M-H]-	744.591	C42H84NO7P	EtherPE	410
13.816	746.513	PE O-38:7	[M-H]-	746.513	C43H74NO7P	EtherPE	410
15.448	746.513	PE O-38:7	[M-H]-	746.513	C43H74NO7P	EtherPE	410
18.475	748.529	PE O-38:6	[M-H]-	748.529	C43H76NO7P	EtherPE	410
16.273	748.531	PE O-38:6	[M-H]-	748.529	C43H76NO7P	EtherPE	410
20.192	750.544	PE O-38:5	[M-H]-	750.544	C43H78NO7P	EtherPE	410
21.564	750.544	PE O-38:5	[M-H]-	750.544	C43H78NO7P	EtherPE	410
19.034	750.544	PE O-38:5	[M-H]-	750.544	C43H78NO7P	EtherPE	410
22.161	750.544	PE O-38:5	[M-H]-	750.544	C43H78NO7P	EtherPE	410
22.314	752.56	PE O-38:4	[M-H]-	752.56	C43H80NO7P	EtherPE	410
23.414	752.56	PE O-38:4	[M-H]-	752.56	C43H80NO7P	EtherPE	410
24.409	752.56	PE O-38:4	[M-H]-	752.56	C43H80NO7P	EtherPE	410
20.962	752.56	PE O-38:4	[M-H]-	752.56	C43H80NO7P	EtherPE	410
24.997	754.576	PE O-38:3	[M-H]-	754.576	C43H82NO7P	EtherPE	410
25.506	754.576	PE O-38:3	[M-H]-	754.576	C43H82NO7P	EtherPE	410
26.105	754.576	PE O-38:3	[M-H]-	754.576	C43H82NO7P	EtherPE	410
24.03	754.576	PE O-38:3	[M-H]-	754.576	C43H82NO7P	EtherPE	410
21.522	756.555	PE 37:2	[M-H]-	756.555	C42H80NO8P	PE	410
25.393	756.591	PE O-38:2	[M-H]-	756.591	C43H84NO7P	EtherPE	410
25.94	756.591	PE O-38:2	[M-H]-	756.591	C43H84NO7P	EtherPE	410
25.132	758.572	PE 37:1	[M-H]-	758.571	C42H82NO8P	PE	410
24.689	758.608	PE O-38:1	[M-H]-	758.607	C43H86NO7P	EtherPE	410
9.633	760.493	PE 38:7	[M-H]-	760.492	C43H72NO8P	PE	410
17.882	760.528	PE O-39:7	[M-H]-	760.529	C44H76NO7P	EtherPE	410
13.341	762.508	PE 38:6	[M-H]-	762.508	C43H74NO8P	PE	410
19.376	762.545	PE O-39:6	[M-H]-	762.544	C44H78NO7P	EtherPE	410
14.921	764.515	PE 38:5	[M-H]-	764.524	C43H76NO8P	PE	410
18.521	766.538	PE 38:4	[M-H]-	766.539	C43H78NO8P	PE	410
17	766.539	PE 38:4	[M-H]-	766.539	C43H78NO8P	PE	410
19.44	766.54	PE 38:4	[M-H]-	766.539	C43H78NO8P	PE	410
21.305	768.554	PE 38:3	[M-H]-	768.555	C43H80NO8P	PE	410
20.526	768.555	PE 38:3	[M-H]-	768.555	C43H80NO8P	PE	410
22.73	768.557	PE 38:3	[M-H]-	768.555	C43H80NO8P	PE	410
24.725	770.571	PE 38:2	[M-H]-	770.571	C43H82NO8P	PE	410
23.476	770.571	PE 38:2	[M-H]-	770.571	C43H82NO8P	PE	410
15.64	772.528	PE O-40:8	[M-H]-	772.529	C45H76NO7P	EtherPE	410
26.483	772.587	PE 38:1	[M-H]-	772.586	C43H84NO8P	PE	410
20.179	774.545	PE O-40:7	[M-H]-	774.544	C45H78NO7P	EtherPE	410
17.175	774.545	PE O-40:7	[M-H]-	774.544	C45H78NO7P	EtherPE	410
18.418	774.545	PE O-40:7	[M-H]-	774.544	C45H78NO7P	EtherPE	410
16.393	774.545	PE O-40:7	[M-H]-	774.544	C45H78NO7P	EtherPE	410
21.661	776.56	PE O-40:6	[M-H]-	776.56	C45H80NO7P	EtherPE	410
23.096	776.561	PE O-40:6	[M-H]-	776.56	C45H80NO7P	EtherPE	410
25.205	778.576	PE O-40:5	[M-H]-	778.576	C45H82NO7P	EtherPE	410
24.285	778.576	PE O-40:5	[M-H]-	778.576	C45H82NO7P	EtherPE	410
22.386	778.577	PE O-40:5	[M-H]-	778.576	C45H82NO7P	EtherPE	410
24.799	780.592	PE O-40:4	[M-H]-	780.591	C45H84NO7P	EtherPE	410
25.578	780.592	PE O-40:4	[M-H]-	780.591	C45H84NO7P	EtherPE	410
26.433	780.592	PE O-40:4	[M-H]-	780.591	C45H84NO7P	EtherPE	410
13.671	788.523	PE 40:7	[M-H]-	788.524	C45H76NO8P	PE	410
18.133	790.539	PE 40:6	[M-H]-	790.539	C45H78NO8P	PE	410
19.54	792.556	PE 40:5	[M-H]-	792.555	C45H80NO8P	PE	410
21.805	794.568	PE 40:4	[M-H]-	794.571	C45H82NO8P	PE	410
22.574	794.57	PE 40:4	[M-H]-	794.571	C45H82NO8P	PE	410
23.69	794.572	PE 40:4	[M-H]-	794.571	C45H82NO8P	PE	410
24.132	796.587	PE 40:3	[M-H]-	796.586	C45H84NO8P	PE	410
26.332	798.604	PE 40:2	[M-H]-	798.602	C45H86NO8P	PE	410
18.57	800.563	PE O-42:8	[M-H]-	800.56	C47H80NO7P	EtherPE	410
22.893	802.577	PE O-42:7	[M-H]-	802.576	C47H82NO7P	EtherPE	410
26.495	806.608	PE O-42:5	[M-H]-	806.607	C47H86NO7P	EtherPE	410
22.97	820.588	PE 42:5	[M-H]-	820.586	C47H84NO8P	PE	410
26.571	822.605	PE 42:4	[M-H]-	822.602	C47H86NO8P	PE	410
2.61	450.263	LPE 16:1	[M-H]-	450.263	C21H42NO7P	LPE	410
3.084	452.278	LPE 16:0	[M-H]-	452.278	C21H44NO7P	LPE	410
3.412	466.294	LPE 17:0	[M-H]-	466.294	C22H46NO7P	LPE	410
3.156	478.294	LPE 18:1	[M-H]-	478.294	C23H46NO7P	LPE	410
3.706	480.309	LPE 18:0	[M-H]-	480.31	C23H48NO7P	LPE	410
3.152	485.337	LPE 18:1	[M-H]-	485.338	C23H39[2H]7NO7P	LPE	410
3.858	506.324	LPE 20:1	[M-H]-	506.325	C25H50NO7P	LPE	410
6.088	691.456	PG 30:1	[M-H]-	691.456	C36H69O10P	PG	410
7.919	693.473	PG 30:0	[M-H]-	693.471	C36H71O10P	PG	410
7.757	717.472	PG 32:2	[M-H]-	717.471	C38H71O10P	PG	410
6.329	717.472	PG 32:2	[M-H]-	717.471	C38H71O10P	PG	410
8.212	719.488	PG 32:1	[M-H]-	719.487	C38H73O10P	PG	410
10.436	719.488	PG 32:1	[M-H]-	719.487	C38H73O10P	PG	410
11.08	721.503	PG 32:0	[M-H]-	721.503	C38H75O10P	PG	410
7.04	743.487	PG 34:3	[M-H]-	743.487	C40H73O10P	PG	410
8.522	745.502	PG 34:2	[M-H]-	745.503	C40H75O10P	PG	410
10.577	745.502	PG 34:2	[M-H]-	745.503	C40H75O10P	PG	410
8.861	745.504	PG 34:2	[M-H]-	745.503	C40H75O10P	PG	410
14.438	747.518	PG 34:1	[M-H]-	747.518	C40H77O10P	PG	410
11.46	747.519	PG 34:1	[M-H]-	747.518	C40H77O10P	PG	410
11.783	747.519	PG 34:1	[M-H]-	747.518	C40H77O10P	PG	410
9.946	759.519	PG 35:2	[M-H]-	759.518	C41H77O10P	PG	410
12.285	761.534	PG 35:1	[M-H]-	761.534	C41H79O10P	PG	410
6.743	769.503	PG 36:4	[M-H]-	769.503	C42H75O10P	PG	410
9.478	771.518	PG 36:3	[M-H]-	771.518	C42H77O10P	PG	410
12.218	773.534	PG 36:2	[M-H]-	773.534	C42H79O10P	PG	410
11.72	773.534	PG 36:2	[M-H]-	773.534	C42H79O10P	PG	410
19.033	775.55	PG 36:1	[M-H]-	775.549	C42H81O10P	PG	410
16.047	775.55	PG 36:1	[M-H]-	775.549	C42H81O10P	PG	410
13.897	787.549	PG 37:2	[M-H]-	787.549	C43H81O10P	PG	410
5.962	791.486	PG 38:7	[M-H]-	791.487	C44H73O10P	PG	410
7.703	793.504	PG 38:6	[M-H]-	793.503	C44H75O10P	PG	410
9.169	797.533	PG 38:4	[M-H]-	797.534	C44H79O10P	PG	410
12.273	799.55	PG 38:3	[M-H]-	799.549	C44H81O10P	PG	410
13.244	799.55	PG 38:3	[M-H]-	799.549	C44H81O10P	PG	410
12.594	799.55	PG 38:3	[M-H]-	799.549	C44H81O10P	PG	410
16.071	801.564	PG 38:2	[M-H]-	801.565	C44H83O10P	PG	410
7.968	819.518	PG 40:7	[M-H]-	819.518	C46H77O10P	PG	410
8.773	821.534	PG 40:6	[M-H]-	821.534	C46H79O10P	PG	410
2.72	483.273	LPG 16:0	[M-H]-	483.273	C22H45O9P	LPG	410
2.758	509.289	LPG 18:1	[M-H]-	509.288	C24H47O9P	LPG	410
11.271	828.562	PI 33:1	[M-H]-	828.563	C42H72[2H]7O13P	PI	420
9.839	857.519	PI 36:4	[M-H]-	857.519	C45H79O13P	PI	410
11.312	859.534	PI 36:3	[M-H]-	859.534	C45H81O13P	PI	410
13.771	861.549	PI 36:2	[M-H]-	861.55	C45H83O13P	PI	410
19.528	863.566	PI 36:1	[M-H]-	863.565	C45H85O13P	PI	410
11.946	869.554	PI O-38:5	[M-H]-	869.555	C47H83O12P	EtherPI	410
10.046	883.534	PI 38:5	[M-H]-	883.534	C47H81O13P	PI	410
13.975	885.548	PI 38:4	[M-H]-	885.55	C47H83O13P	PI	410
12.987	885.549	PI 38:4	[M-H]-	885.55	C47H83O13P	PI	410
17.43	887.564	PI 38:3	[M-H]-	887.565	C47H85O13P	PI	410
15.865	887.564	PI 38:3	[M-H]-	887.565	C47H85O13P	PI	410
19.939	889.579	PI 38:2	[M-H]-	889.581	C47H87O13P	PI	410
18.877	889.583	PI 38:2	[M-H]-	889.581	C47H87O13P	PI	410
9.195	907.536	PI 40:7	[M-H]-	907.534	C49H81O13P	PI	420
12.725	909.549	PI 40:6	[M-H]-	909.55	C49H83O13P	PI	410
2.71	597.304	LPI 18:1	[M-H]-	597.305	C27H51O12P	LPI	410
10.084	732.482	PS 32:1	[M-H]-	732.482	C38H72NO10P	PS	410
11.973	746.497	PS 33:1	[M-H]-	746.498	C39H74NO10P	PS	420
11.768	753.543	PS 33:1	[M-H]-	753.542	C39H67[2H]7NO10P	PS	420
10.346	758.498	PS 34:2	[M-H]-	758.498	C40H74NO10P	PS	410
11.101	784.513	PS 36:3	[M-H]-	784.513	C42H76NO10P	PS	420
14.549	786.529	PS 36:2	[M-H]-	786.529	C42H78NO10P	PS	410
18.877	788.546	PS 36:1	[M-H]-	788.545	C42H80NO10P	PS	410
14.561	810.53	PS 38:4	[M-H]-	810.529	C44H78NO10P	PS	410
13.32	834.528	PS 40:6	[M-H]-	834.529	C46H78NO10P	PS	410
26.131	844.609	PS 40:1	[M-H]-	844.607	C46H88NO10P	PS	410
41.23	1157.12	TG 72:2	[M+NH4]+	1157.11	C75H142O6	TG	410
40.782	1155.1	TG 72:3	[M+NH4]+	1155.1	C75H140O6	TG	410
39.024	1147.03	TG 72:7	[M+NH4]+	1147.04	C75H132O6	TG	410
38.485	1145.02	TG 72:8	[M+NH4]+	1145.02	C75H130O6	TG	410
40.818	1129.08	TG 70:2	[M+NH4]+	1129.08	C73H138O6	TG	410
40.359	1127.07	TG 70:3	[M+NH4]+	1127.07	C73H136O6	TG	410
39.876	1125.05	TG 70:4	[M+NH4]+	1125.05	C73H134O6	TG	410
38.506	1119.01	TG 70:7	[M+NH4]+	1119	C73H128O6	TG	410
37.934	1116.99	TG 70:8	[M+NH4]+	1116.99	C73H126O6	TG	410
40.576	1115.07	TG 69:2	[M+NH4]+	1115.07	C72H136O6	TG	410
40.107	1113.05	TG 69:3	[M+NH4]+	1113.05	C72H134O6	TG	410
40.396	1101.05	TG 68:2	[M+NH4]+	1101.05	C71H134O6	TG	410
39.9	1099.04	TG 68:3	[M+NH4]+	1099.04	C71H132O6	TG	410
39.412	1097.02	TG 68:4	[M+NH4]+	1097.02	C71H130O6	TG	410
38.485	1092.99	TG 68:6	[M+NH4]+	1092.99	C71H126O6	TG	410
37.945	1090.97	TG 68:7	[M+NH4]+	1090.97	C71H124O6	TG	410
40.142	1087.03	TG 67:2	[M+NH4]+	1087.04	C70H132O6	TG	410
39.649	1085.02	TG 67:3	[M+NH4]+	1085.02	C70H130O6	TG	410
40.455	1075.04	TG 66:1	[M+NH4]+	1075.04	C69H132O6	TG	410
39.935	1073.02	TG 66:2	[M+NH4]+	1073.02	C69H130O6	TG	410
39.412	1071	TG 66:3	[M+NH4]+	1071	C69H128O6	TG	410
38.915	1068.99	TG 66:4	[M+NH4]+	1068.99	C69H126O6	TG	410
39.685	1059	TG 65:2	[M+NH4]+	1059	C68H128O6	TG	410
39.157	1056.99	TG 65:3	[M+NH4]+	1056.99	C68H126O6	TG	410
40.003	1047	TG 64:1	[M+NH4]+	1047	C67H128O6	TG	410
39.445	1044.99	TG 64:2	[M+NH4]+	1044.99	C67H126O6	TG	410
38.862	1042.97	TG 64:3	[M+NH4]+	1042.97	C67H124O6	TG	410
39.013	1032.99	TG 63:1	[M+NH4]+	1032.99	C66H126O6	TG	410
39.191	1030.97	TG 63:2	[M+NH4]+	1030.97	C66H124O6	TG	410
38.579	1028.95	TG 63:3	[M+NH4]+	1028.96	C66H122O6	TG	410
39.523	1018.97	TG 62:1	[M+NH4]+	1018.97	C65H124O6	TG	410
38.363	1016.96	TG 62:2	[M+NH4]+	1016.96	C65H122O6	TG	410
38.926	1016.96	TG 62:2	[M+NH4]+	1016.96	C65H122O6	TG	410
38.293	1014.94	TG 62:3	[M+NH4]+	1014.94	C65H120O6	TG	410
37.72	1012.92	TG 62:4	[M+NH4]+	1012.93	C65H118O6	TG	410
39.246	1004.96	TG 61:1	[M+NH4]+	1004.96	C64H122O6	TG	410
38.652	1002.94	TG 61:2	[M+NH4]+	1002.94	C64H120O6	TG	410
37.992	1000.93	TG 61:3	[M+NH4]+	1000.93	C64H118O6	TG	410
39.591	992.958	TG 60:0	[M+NH4]+	992.958	C63H122O6	TG	410
39.017	990.941	TG 60:1	[M+NH4]+	990.942	C63H120O6	TG	410
38.386	988.926	TG 60:2	[M+NH4]+	988.927	C63H118O6	TG	410
37.68	986.909	TG 60:3	[M+NH4]+	986.911	C63H116O6	TG	410
37.013	986.912	TG 60:3	[M+NH4]+	986.911	C63H116O6	TG	410
37.075	984.895	TG 60:4	[M+NH4]+	984.895	C63H114O6	TG	410
38.72	976.925	TG 59:1	[M+NH4]+	976.927	C62H118O6	TG	410
37.855	976.926	TG 59:1	[M+NH4]+	976.927	C62H118O6	TG	410
38.082	974.909	TG 59:2	[M+NH4]+	974.911	C62H116O6	TG	410
37.356	972.894	TG 59:3	[M+NH4]+	972.895	C62H114O6	TG	410
39.059	964.927	TG 58:0	[M+NH4]+	964.927	C61H118O6	TG	410
38.455	962.911	TG 58:1	[M+NH4]+	962.911	C61H116O6	TG	410
37.764	960.894	TG 58:2	[M+NH4]+	960.895	C61H114O6	TG	410
37.029	958.878	TG 58:3	[M+NH4]+	958.88	C61H112O6	TG	410
36.46	956.861	TG 58:4	[M+NH4]+	956.864	C61H110O6	TG	410
35.835	954.847	TG 58:5	[M+NH4]+	954.848	C61H108O6	TG	410
35.388	952.83	TG 58:6	[M+NH4]+	952.833	C61H106O6	TG	410
35.092	950.816	TG 58:7	[M+NH4]+	950.817	C61H104O6	TG	410
34.726	950.817	TG 58:7	[M+NH4]+	950.817	C61H104O6	TG	410
37.171	948.892	TG 57:1	[M+NH4]+	948.895	C60H114O6	TG	410
38.127	948.895	TG 57:1	[M+NH4]+	948.895	C60H114O6	TG	410
34.16	948.801	TG 58:8	[M+NH4]+	948.801	C61H102O6	TG	410
37.458	946.878	TG 57:2	[M+NH4]+	946.88	C60H112O6	TG	410
36.652	944.86	TG 57:3	[M+NH4]+	944.864	C60H110O6	TG	410
36.061	942.848	TG 57:4	[M+NH4]+	942.848	C60H108O6	TG	410
38.486	936.893	TG 56:0	[M+NH4]+	936.895	C59H114O6	TG	410
37.83	934.876	TG 56:1	[M+NH4]+	934.88	C59H112O6	TG	410
37.103	932.861	TG 56:2	[M+NH4]+	932.864	C59H110O6	TG	410
36.32	930.845	TG 56:3	[M+NH4]+	930.848	C59H108O6	TG	410
35.777	928.833	TG 56:4	[M+NH4]+	928.833	C59H106O6	TG	410
35.031	926.815	TG 56:5	[M+NH4]+	926.817	C59H104O6	TG	410
35.424	926.818	TG 56:5	[M+NH4]+	926.817	C59H104O6	TG	410
35.122	924.8	TG 56:6	[M+NH4]+	924.801	C59H102O6	TG	410
34.529	924.8	TG 56:6	[M+NH4]+	924.801	C59H102O6	TG	410
37.228	922.876	TG 55:0	[M+NH4]+	922.88	C58H112O6	TG	410
38.085	922.878	TG 55:0	[M+NH4]+	922.88	C58H112O6	TG	410
34.16	922.784	TG 56:7	[M+NH4]+	922.786	C59H100O6	TG	410
33.805	922.785	TG 56:7	[M+NH4]+	922.786	C59H100O6	TG	410
37.481	920.861	TG 55:1	[M+NH4]+	920.864	C58H110O6	TG	410
36.453	920.862	TG 55:1	[M+NH4]+	920.864	C58H110O6	TG	410
36.754	918.847	TG 55:2	[M+NH4]+	918.848	C58H108O6	TG	410
35.924	916.831	TG 55:3	[M+NH4]+	916.833	C58H106O6	TG	410
35.703	914.816	TG 55:4	[M+NH4]+	914.817	C58H104O6	TG	410
35.331	914.816	TG 55:4	[M+NH4]+	914.817	C58H104O6	TG	410
34.481	912.799	TG 55:5	[M+NH4]+	912.801	C58H102O6	TG	410
37.869	908.863	TG 54:0	[M+NH4]+	908.864	C57H110O6	TG	410
37.159	906.847	TG 54:1	[M+NH4]+	906.848	C57H108O6	TG	410
36.368	904.831	TG 54:2	[M+NH4]+	904.833	C57H106O6	TG	410
35.547	902.815	TG 54:3	[M+NH4]+	902.817	C57H104O6	TG	410
36.163	902.815	TG 54:3	[M+NH4]+	902.817	C57H104O6	TG	410
34.886	900.801	TG 54:4	[M+NH4]+	900.801	C57H102O6	TG	410
35.268	900.802	TG 54:4	[M+NH4]+	900.801	C57H102O6	TG	410
34.03	900.802	TG 54:4	[M+NH4]+	900.801	C57H102O6	TG	410
34.55	898.783	TG 54:5	[M+NH4]+	898.786	C57H100O6	TG	410
34.082	898.783	TG 54:5	[M+NH4]+	898.786	C57H100O6	TG	410
33.594	896.769	TG 54:6	[M+NH4]+	896.77	C57H98O6	TG	410
33.161	896.77	TG 54:6	[M+NH4]+	896.77	C57H98O6	TG	410
37.4	894.844	TG 53:0	[M+NH4]+	894.848	C56H108O6	TG	410
36.487	894.848	TG 53:0	[M+NH4]+	894.848	C56H108O6	TG	410
36.802	892.832	TG 53:1	[M+NH4]+	892.833	C56H106O6	TG	410
35.997	890.817	TG 53:2	[M+NH4]+	890.817	C56H104O6	TG	410
35.757	888.799	TG 53:3	[M+NH4]+	888.801	C56H102O6	TG	410
35.131	888.8	TG 53:3	[M+NH4]+	888.801	C56H102O6	TG	410
34.857	886.783	TG 53:4	[M+NH4]+	886.786	C56H100O6	TG	410
34.481	886.784	TG 53:4	[M+NH4]+	886.786	C56H100O6	TG	410
34.062	884.768	TG 53:5	[M+NH4]+	884.77	C56H98O6	TG	410
37.193	880.832	TG 52:0	[M+NH4]+	880.833	C55H106O6	TG	410
36.431	878.814	TG 52:1	[M+NH4]+	878.817	C55H104O6	TG	410
35.201	878.815	TG 52:1	[M+NH4]+	878.817	C55H104O6	TG	410
36.592	876.8	TG 52:2	[M+NH4]+	876.801	C55H102O6	TG	410
41.908	876.8	TG 52:2	[M+NH4]+	876.801	C55H102O6	TG	410
35.598	876.801	TG 52:2	[M+NH4]+	876.801	C55H102O6	TG	410
42.25	876.801	TG 52:2	[M+NH4]+	876.801	C55H102O6	TG	410
34.747	874.783	TG 52:3	[M+NH4]+	874.786	C55H100O6	TG	410
33.98	874.784	TG 52:3	[M+NH4]+	874.786	C55H100O6	TG	410
34.552	872.769	TG 52:4	[M+NH4]+	872.77	C55H98O6	TG	410
34.007	872.769	TG 52:4	[M+NH4]+	872.77	C55H98O6	TG	410
33.594	870.755	TG 52:5	[M+NH4]+	870.755	C55H96O6	TG	410
33.151	868.737	TG 52:6	[M+NH4]+	868.739	C55H94O6	TG	410
38.212	866.851	TG O-52:0	[M+NH4]+	866.854	C55H108O5	EtherTG	410
36.789	866.813	TG 51:0	[M+NH4]+	866.817	C54H104O6	TG	410
36.031	864.8	TG 51:1	[M+NH4]+	864.801	C54H102O6	TG	410
35.011	864.805	TG 51:1	[M+NH4]+	864.801	C54H102O6	TG	410
36.676	862.82	TG O-52:2	[M+NH4]+	862.822	C55H104O5	EtherTG	410
35.169	862.783	TG 51:2	[M+NH4]+	862.786	C54H100O6	TG	410
33.47	860.769	TG 51:3	[M+NH4]+	860.77	C54H98O6	TG	410
34.248	860.769	TG 51:3	[M+NH4]+	860.77	C54H98O6	TG	410
33.516	858.755	TG 51:4	[M+NH4]+	858.755	C54H96O6	TG	410
35.682	856.745	TG 51:5	[M+NH4]+	856.739	C54H94O6	TG	410
36.469	852.8	TG 50:0	[M+NH4]+	852.801	C53H102O6	TG	410
35.625	850.785	TG 50:1	[M+NH4]+	850.786	C53H100O6	TG	410
34.763	848.77	TG 50:2	[M+NH4]+	848.77	C53H98O6	TG	410
33.777	846.753	TG 50:3	[M+NH4]+	846.755	C53H96O6	TG	410
34.135	846.755	TG 50:3	[M+NH4]+	846.755	C53H96O6	TG	410
33.552	844.738	TG 50:4	[M+NH4]+	844.739	C53H94O6	TG	410
33.044	844.738	TG 50:4	[M+NH4]+	844.739	C53H94O6	TG	410
37.553	838.82	TG O-50:0	[M+NH4]+	838.822	C53H104O5	EtherTG	410
35.872	838.784	TG 49:0	[M+NH4]+	838.786	C52H100O6	TG	410
36.768	836.805	TG O-50:1	[M+NH4]+	836.807	C53H102O5	EtherTG	410
35.189	836.77	TG 49:1	[M+NH4]+	836.77	C52H98O6	TG	410
33.241	834.753	TG 49:2	[M+NH4]+	834.755	C52H96O6	TG	410
34.311	834.753	TG 49:2	[M+NH4]+	834.755	C52H96O6	TG	410
33.814	832.736	TG 49:3	[M+NH4]+	832.739	C52H94O6	TG	410
33.394	832.739	TG 49:3	[M+NH4]+	832.739	C52H94O6	TG	410
35.54	824.768	TG 48:0	[M+NH4]+	824.77	C51H98O6	TG	410
35.664	824.77	TG 48:0	[M+NH4]+	824.77	C51H98O6	TG	410
34.782	822.753	TG 48:1	[M+NH4]+	822.755	C51H96O6	TG	410
34.062	820.738	TG 48:2	[M+NH4]+	820.739	C51H94O6	TG	410
33.748	820.738	TG 48:2	[M+NH4]+	820.739	C51H94O6	TG	410
33.236	818.716	TG 48:3	[M+NH4]+	818.723	C51H92O6	TG	410
33.081	818.722	TG 48:3	[M+NH4]+	818.723	C51H92O6	TG	410
32.702	818.722	TG 48:3	[M+NH4]+	818.723	C51H92O6	TG	410
36.829	810.789	TG O-48:0	[M+NH4]+	810.791	C51H100O5	EtherTG	410
35.207	810.752	TG 47:0	[M+NH4]+	810.755	C50H96O6	TG	410
33.242	808.735	TG 47:1	[M+NH4]+	808.739	C50H94O6	TG	410
34.293	808.736	TG 47:1	[M+NH4]+	808.739	C50H94O6	TG	410
34.033	808.739	TG 47:1	[M+NH4]+	808.739	C50H94O6	TG	410
33.23	806.723	TG 47:2	[M+NH4]+	806.723	C50H92O6	TG	410
33.592	806.723	TG 47:2	[M+NH4]+	806.723	C50H92O6	TG	410
34.763	796.738	TG 46:0	[M+NH4]+	796.739	C49H94O6	TG	410
32.688	794.722	TG 46:1	[M+NH4]+	794.723	C49H92O6	TG	410
33.792	794.722	TG 46:1	[M+NH4]+	794.723	C49H92O6	TG	410
33.046	792.708	TG 46:2	[M+NH4]+	792.708	C49H90O6	TG	410
32.652	792.708	TG 46:2	[M+NH4]+	792.708	C49H90O6	TG	410
36.024	782.758	TG O-46:0	[M+NH4]+	782.76	C49H96O5	EtherTG	410
34.264	782.722	TG 45:0	[M+NH4]+	782.723	C48H92O6	TG	410
34.117	782.722	TG 45:0	[M+NH4]+	782.723	C48H92O6	TG	410
33.233	780.706	TG 45:1	[M+NH4]+	780.708	C48H90O6	TG	410
32.289	778.691	TG 45:2	[M+NH4]+	778.692	C48H88O6	TG	410
33.756	768.707	TG 44:0	[M+NH4]+	768.708	C47H90O6	TG	410
32.688	766.691	TG 44:1	[M+NH4]+	766.692	C47H88O6	TG	410
31.744	764.673	TG 44:2	[M+NH4]+	764.676	C47H86O6	TG	410
31.398	764.675	TG 44:2	[M+NH4]+	764.676	C47H86O6	TG	410
33.197	754.691	TG 43:0	[M+NH4]+	754.692	C46H88O6	TG	410
31.994	752.675	TG 43:1	[M+NH4]+	752.676	C46H86O6	TG	410
31.334	740.676	TG 42:0	[M+NH4]+	740.676	C45H86O6	TG	410
32.628	740.677	TG 42:0	[M+NH4]+	740.676	C45H86O6	TG	410
31.377	738.661	TG 42:1	[M+NH4]+	738.661	C45H84O6	TG	410
31.334	712.643	TG 40:0	[M+NH4]+	712.645	C43H82O6	TG	410
30.095	684.613	TG 38:0	[M+NH4]+	684.614	C41H78O6	TG	410
29.768	684.613	TG 38:0	[M+NH4]+	684.614	C41H78O6	TG	410
30.386	684.614	TG 38:0	[M+NH4]+	684.614	C41H78O6	TG	410
27.702	614.565	DG 34:0	[M+NH4]+	614.572	C37H72O5	DG	410
27.79	640.586	DG 36:1	[M+NH4]+	640.587	C39H74O5	DG	410
28.361	640.586	DG 36:1	[M+NH4]+	640.587	C39H74O5	DG	410
29.669	642.603	DG 36:0	[M+NH4]+	642.603	C39H76O5	DG	410
27.729	666.602	DG 38:2	[M+NH4]+	666.603	C41H76O5	DG	410
28.486	666.602	DG 38:2	[M+NH4]+	666.603	C41H76O5	DG	410
28.079	666.603	DG 38:2	[M+NH4]+	666.603	C41H76O5	DG	410
29.565	668.617	DG 38:1	[M+NH4]+	668.619	C41H78O5	DG	410
31.195	696.649	DG 40:1	[M+NH4]+	696.65	C43H82O5	DG	410
35.016	640.601	CE 16:1	[M+NH4]+	640.603	C43H74O2	CE	410
36.145	642.617	CE 16:0	[M+NH4]+	642.618	C43H76O2	CE	410
35.101	666.618	CE 18:2	[M+NH4]+	666.618	C45H76O2	CE	410
36.101	668.632	CE 18:1	[M+NH4]+	668.634	C45H78O2	CE	410
37.097	670.648	CE 18:0	[M+NH4]+	670.65	C45H80O2	CE	410
36.085	675.676	CE 18:1	[M+NH4]+	675.678	C45H71[2H]7O2	CE	410
34.521	690.618	CE 20:4	[M+NH4]+	690.618	C47H76O2	CE	410
36.169	694.649	CE 20:2	[M+NH4]+	694.65	C47H80O2	CE	410
37.012	696.664	CE 20:1	[M+NH4]+	696.665	C47H82O2	CE	410
33.979	714.618	CE 22:6	[M+NH4]+	714.618	C49H76O2	CE	410
34.55	716.632	CE 22:5	[M+NH4]+	716.634	C49H78O2	CE	410
37.844	724.696	CE 22:1	[M+NH4]+	724.697	C49H86O2	CE	410
38.829	882.806	CE 34:6	[M+NH4]+	882.806	C61H100O2	CE	410
39.412	884.82	CE 34:5	[M+NH4]+	884.822	C61H102O2	CE	410
41.45	892.886	CE 34:1	[M+NH4]+	892.884	C61H110O2	CE	410
40.026	938.869	CE 38:6	[M+NH4]+	938.869	C65H108O2	CE	410
28.486	622.612	Cer 40:1;O2	[M+H]+	622.613	C40H79NO3	Cer_NS	410
29.47	636.629	Cer 41:1;O2	[M+H]+	636.629	C41H81NO3	Cer_NS	410
28.302	648.629	Cer 42:2;O2	[M+H]+	648.629	C42H81NO3	Cer_NS	410
28.72	648.629	Cer 42:2;O2	[M+H]+	648.629	C42H81NO3	Cer_NS	410
29.206	648.629	Cer 42:2;O2	[M+H]+	648.629	C42H81NO3	Cer_NS	410
30.32	650.644	Cer 42:1;O2	[M+H]+	650.645	C42H83NO3	Cer_NS	410
31.1	664.66	Cer 43:1;O2	[M+H]+	664.66	C43H85NO3	Cer_NS	410
30.496	676.659	Cer 44:2;O2	[M+H]+	676.66	C44H85NO3	Cer_NS	410
30.133	676.659	Cer 44:2;O2	[M+H]+	676.66	C44H85NO3	Cer_NS	410
31.807	678.675	Cer 44:1;O2	[M+H]+	678.676	C44H87NO3	Cer_NS	410
28.818	812.698	HexCer 42:1;O2	[M+H]+	812.698	C48H93NO8	HexCer_NS	410
28.271	828.693	HexCer 42:1;O3	[M+H]+	828.692	C48H93NO9	HexCer_HS	410

## Sheet: S5
Table S5: Manually validated spectral library matching features on lipid class level in the extract of HEK293 cells using MS-DIAL. HEK293 cell extract was analyzed by untargeted LC-HRMS. Resulting files were converted to abf format and processed with MS-DIAL. The table shows all features which were tentatively classified to different lipid classes based on precursor m/z and MS/MS spectra matching…
Average tR [min]	Average m/z	Lipid species	Adduct type	Reference m/z	Formula	Lipid class*	Annotation tag (VS1.0)	Fraction
8.989	719.535	SM 32:1;O2	[M+HCOO]-	719.534	C37H75N2O6P	SM	420	2
10.221	721.549	SM 32:0;O2	[M+HCOO]-	721.55	C37H77N2O6P	SM	420	2
8.948	722.497	PC 28:0	[M+HCOO]-	722.498	C36H72NO8P	PC	410	2
13.143	722.533	PC O-29:0	[M+HCOO]-	722.534	C37H76NO7P	EtherPC	410	2
10.691	733.551	SM 33:1;O2	[M+HCOO]-	733.55	C38H77N2O6P	SM	420	2
14.921	734.534	PC O-30:1	[M+HCOO]-	734.534	C38H76NO7P	EtherPC	410	2
10.642	736.514	PC 29:0	[M+HCOO]-	736.513	C37H74NO8P	PC	410	2
9.381	745.551	SM 34:2;O2	[M+HCOO]-	745.55	C39H77N2O6P	SM	420	2
12.998	746.534	PC O-31:2	[M+HCOO]-	746.534	C39H76NO7P	EtherPC	410	2
12.803	747.565	SM 34:1;O2	[M+HCOO]-	747.566	C39H79N2O6P	SM	420	2
9.823	748.513	PC 30:1	[M+HCOO]-	748.513	C38H74NO8P	PC	410	2
14.627	749.582	SM 34:0;O2	[M+HCOO]-	749.581	C39H81N2O6P	SM	420	2
12.736	750.528	PC 30:0	[M+HCOO]-	750.529	C38H76NO8P	PC	410	2
8.462	761.546	SM 34:2;O2	[M+HCOO]-	761.545	C39H77N2O7P	SM	420	2
15.218	761.581	SM 35:1;O2	[M+HCOO]-	761.581	C40H81N2O6P	SM	420	2
11.048	762.528	PC 31:1	[M+HCOO]-	762.529	C39H76NO8P	PC	410	2
19.686	762.567	PC O-32:1	[M+HCOO]-	762.565	C40H80NO7P	EtherPC	410	2
15.145	764.543	PC 31:0	[M+HCOO]-	764.545	C39H78NO8P	PC	410	2
21.855	773.58	SM 36:2;O2	[M+HCOO]-	773.581	C41H81N2O6P	SM	420	2
10.121	774.529	PC 32:2	[M+HCOO]-	774.529	C40H76NO8P	PC	410	2
25.23	775.596	SM 36:1;O2	[M+HCOO]-	775.597	C41H83N2O6P	SM	420	2
15.068	776.545	PC 32:1	[M+HCOO]-	776.545	C40H78NO8P	PC	410	2
17.478	778.562	PC 32:0	[M+HCOO]-	778.56	C40H80NO8P	PC	410	2
13.221	782.636	SM 36:2;O2	[M+HCOO]-	782.638	C41H72[2H]9N2O6P	SM	420	2
14.38	790.559	PC 33:1	[M+HCOO]-	790.56	C41H80NO8P	PC	410	2
18.617	792.576	PC 33:0	[M+HCOO]-	792.576	C41H82NO8P	PC	410	2
15.013	802.561	PC 34:2	[M+HCOO]-	802.56	C42H80NO8P	PC	410	2
22.349	803.628	SM 38:1;O2	[M+HCOO]-	803.628	C43H87N2O6P	SM	420	2
17.902	804.576	PC 34:1	[M+HCOO]-	804.576	C42H82NO8P	PC	410	2
22.107	806.592	PC 34:0	[M+HCOO]-	806.592	C42H84NO8P	PC	410	2
15.903	816.577	PC 35:2	[M+HCOO]-	816.576	C43H82NO8P	PC	410	2
24.145	816.615	PC O-36:2	[M+HCOO]-	816.612	C44H86NO7P	EtherPC	410	2
19.069	818.592	PC 35:1	[M+HCOO]-	818.592	C43H84NO8P	PC	410	2
13.416	826.559	PC 36:4	[M+HCOO]-	826.56	C44H80NO8P	PC	410	2
15.32	828.575	PC 36:3	[M+HCOO]-	828.576	C44H82NO8P	PC	410	2
22.143	829.646	SM 40:2;O2	[M+HCOO]-	829.644	C45H89N2O6P	SM	420	2
18.987	830.591	PC 36:2	[M+HCOO]-	830.592	C44H84NO8P	PC	410	2
22.893	830.63	PC O-37:2	[M+HCOO]-	830.628	C45H88NO7P	EtherPC	410	2
25.789	831.662	SM 40:1;O2	[M+HCOO]-	831.66	C45H91N2O6P	SM	420	2
22.462	832.607	PC 36:1	[M+HCOO]-	832.607	C44H86NO8P	PC	410	2
24.03	843.661	SM 41:2;O2	[M+HCOO]-	843.66	C46H91N2O6P	SM	420	2
27.062	845.675	SM 41:1;O2	[M+HCOO]-	845.675	C46H93N2O6P	SM	420	2
13.56	852.576	PC 38:5	[M+HCOO]-	852.576	C46H82NO8P	PC	410	2
18.176	854.593	PC 38:4	[M+HCOO]-	854.592	C46H84NO8P	PC	410	2
22.633	855.66	SM 42:3;O2	[M+HCOO]-	855.66	C47H91N2O6P	SM	420	2
18.902	856.608	PC 38:3	[M+HCOO]-	856.607	C46H86NO8P	PC	410	2
25.554	857.676	SM 42:2;O2	[M+HCOO]-	857.675	C47H93N2O6P	SM	420	2
25.751	860.64	PC 38:1	[M+HCOO]-	860.639	C46H90NO8P	PC	410	2
26.835	871.691	SM 43:2;O2	[M+HCOO]-	871.691	C48H95N2O6P	SM	420	2
2.454	512.299	LPC 14:0	[M+HCOO]-	512.299	C22H46NO7P	LPC	410	2, 3
3.059	566.346	LPC 18:1	[M+HCOO]-	566.346	C26H52NO7P	LPC	410	2, 3
3.71	594.379	LPC 20:1	[M+HCOO]-	594.378	C28H56NO7P	LPC	410	2, 3
4.677	596.395	LPC 20:0	[M+HCOO]-	596.393	C28H58NO7P	LPC	410	2
16.841	672.498	PE O-32:2	[M-H]-	672.497	C37H72NO7P	EtherPE	410	3
10.519	686.477	PE 32:2	[M-H]-	686.477	C37H70NO8P	PE	410	3
14.962	688.491	PE 32:1	[M-H]-	688.492	C37H72NO8P	PE	410	3
18.79	690.508	PE 32:0	[M-H]-	690.508	C37H74NO8P	PE	410	3
18.581	698.513	PE O-34:3	[M-H]-	698.513	C39H74NO7P	EtherPE	410	3
19.299	712.525	PE O-35:3	[M-H]-	712.529	C40H76NO7P	EtherPE	410	3
15.536	714.507	PE 34:2	[M-H]-	714.508	C39H74NO8P	PE	410	3
23.511	714.545	PE O-35:2	[M-H]-	714.544	C40H78NO7P	EtherPE	410	3
19.187	716.525	PE 34:1	[M-H]-	716.524	C39H76NO8P	PE	410	3
13.649	720.497	PE O-36:6	[M-H]-	720.497	C41H72NO7P	EtherPE	410	3
16.853	722.512	PE O-36:5	[M-H]-	722.513	C41H74NO7P	EtherPE	410	3
20.36	724.53	PE O-36:4	[M-H]-	724.529	C41H76NO7P	EtherPE	410	3
17.211	728.525	PE 35:2	[M-H]-	728.524	C40H76NO8P	PE	410	3
25.132	728.562	PE O-36:2	[M-H]-	728.56	C41H80NO7P	EtherPE	410	3
14.661	738.507	PE 36:4	[M-H]-	738.508	C41H74NO8P	PE	410	3
16.614	740.524	PE 36:3	[M-H]-	740.524	C41H76NO8P	PE	410	3
23.523	744.556	PE 36:1	[M-H]-	744.555	C41H80NO8P	PE	410	3
15.448	746.513	PE O-38:7	[M-H]-	746.513	C43H74NO7P	EtherPE	410	3
20.192	750.544	PE O-38:5	[M-H]-	750.544	C43H78NO7P	EtherPE	410	3
23.414	752.56	PE O-38:4	[M-H]-	752.56	C43H80NO7P	EtherPE	410	3
25.506	754.576	PE O-38:3	[M-H]-	754.576	C43H82NO7P	EtherPE	410	3
13.341	762.508	PE 38:6	[M-H]-	762.508	C43H74NO8P	PE	410	3
14.921	764.515	PE 38:5	[M-H]-	764.524	C43H76NO8P	PE	410	3
19.44	766.54	PE 38:4	[M-H]-	766.539	C43H78NO8P	PE	410	3
22.73	768.557	PE 38:3	[M-H]-	768.555	C43H80NO8P	PE	410	3
23.476	770.571	PE 38:2	[M-H]-	770.571	C43H82NO8P	PE	410	3
17.175	774.545	PE O-40:7	[M-H]-	774.544	C45H78NO7P	EtherPE	410	3
21.661	776.56	PE O-40:6	[M-H]-	776.56	C45H80NO7P	EtherPE	410	3
26.433	780.592	PE O-40:4	[M-H]-	780.591	C45H84NO7P	EtherPE	410	3
13.671	788.523	PE 40:7	[M-H]-	788.524	C45H76NO8P	PE	410	3
18.133	790.539	PE 40:6	[M-H]-	790.539	C45H78NO8P	PE	410	3
19.54	792.556	PE 40:5	[M-H]-	792.555	C45H80NO8P	PE	410	3
26.332	798.604	PE 40:2	[M-H]-	798.602	C45H86NO8P	PE	410	3
3.156	478.294	LPE 18:1	[M-H]-	478.294	C23H46NO7P	LPE	410	3
3.706	480.309	LPE 18:0	[M-H]-	480.31	C23H48NO7P	LPE	410	3
8.522	745.502	PG 34:2	[M-H]-	745.503	C40H75O10P	PG	410	4
14.438	747.518	PG 34:1	[M-H]-	747.518	C40H77O10P	PG	410	4
12.218	773.534	PG 36:2	[M-H]-	773.534	C42H79O10P	PG	410	4
19.033	775.55	PG 36:1	[M-H]-	775.549	C42H81O10P	PG	410	4
7.968	819.518	PG 40:7	[M-H]-	819.518	C46H77O10P	PG	410	4
2.72	483.273	LPG 16:0	[M-H]-	483.273	C22H45O9P	LPG	410	4
2.758	509.289	LPG 18:1	[M-H]-	509.288	C24H47O9P	LPG	410	4
12.725	909.549	PI 40:6	[M-H]-	909.55	C49H83O13P	PI	410	5
9.195	907.536	PI 40:7	[M-H]-	907.534	C49H81O13P	PI	420	5
19.939	889.579	PI 38:2	[M-H]-	889.581	C47H87O13P	PI	410	5
17.43	887.564	PI 38:3	[M-H]-	887.565	C47H85O13P	PI	410	5
13.975	885.548	PI 38:4	[M-H]-	885.55	C47H83O13P	PI	410	5
10.046	883.534	PI 38:5	[M-H]-	883.534	C47H81O13P	PI	410	5
11.946	869.554	PI O-38:5	[M-H]-	869.555	C47H83O12P	EtherPI	410	5
19.528	863.566	PI 36:1	[M-H]-	863.565	C45H85O13P	PI	410	5
13.771	861.549	PI 36:2	[M-H]-	861.55	C45H83O13P	PI	410	5
11.312	859.534	PI 36:3	[M-H]-	859.534	C45H81O13P	PI	410	5
9.839	857.519	PI 36:4	[M-H]-	857.519	C45H79O13P	PI	410	5
26.131	844.609	PS 40:1	[M-H]-	844.607	C46H88NO10P	PS	410	5
13.32	834.528	PS 40:6	[M-H]-	834.529	C46H78NO10P	PS	410	5
14.561	810.53	PS 38:4	[M-H]-	810.529	C44H78NO10P	PS	410	5
18.877	788.546	PS 36:1	[M-H]-	788.545	C42H80NO10P	PS	410	5
14.549	786.529	PS 36:2	[M-H]-	786.529	C42H78NO10P	PS	410	5
11.101	784.513	PS 36:3	[M-H]-	784.513	C42H76NO10P	PS	420	5
10.346	758.498	PS 34:2	[M-H]-	758.498	C40H74NO10P	PS	410	5
10.084	732.482	PS 32:1	[M-H]-	732.482	C38H72NO10P	PS	410	5
2.71	597.304	LPI 18:1	[M-H]-	597.305	C27H51O12P	LPI	410	5
28.486	622.612	Cer 40:1;O2	[M+H]+	622.613	C40H79NO3	Cer_NS	410	1
29.47	636.629	Cer 41:1;O2	[M+H]+	636.629	C41H81NO3	Cer_NS	410	1
27.79	640.586	DG 36:1	[M+NH4]+	640.587	C39H74O5	DG	410	1
35.016	640.601	CE 16:1	[M+NH4]+	640.603	C43H74O2	CE	410	1
29.669	642.603	DG 36:0	[M+NH4]+	642.603	C39H76O5	DG	410	1
36.145	642.617	CE 16:0	[M+NH4]+	642.618	C43H76O2	CE	410	1
28.302	648.629	Cer 42:2;O2	[M+H]+	648.629	C42H81NO3	Cer_NS	410	1
30.32	650.644	Cer 42:1;O2	[M+H]+	650.645	C42H83NO3	Cer_NS	410	1
31.1	664.66	Cer 43:1;O2	[M+H]+	664.66	C43H85NO3	Cer_NS	410	1
27.729	666.602	DG 38:2	[M+NH4]+	666.603	C41H76O5	DG	410	1
35.101	666.618	CE 18:2	[M+NH4]+	666.618	C45H76O2	CE	410	1
29.565	668.617	DG 38:1	[M+NH4]+	668.619	C41H78O5	DG	410	1
36.101	668.632	CE 18:1	[M+NH4]+	668.634	C45H78O2	CE	410	1
37.097	670.648	CE 18:0	[M+NH4]+	670.65	C45H80O2	CE	410	1
30.496	676.659	Cer 44:2;O2	[M+H]+	676.66	C44H85NO3	Cer_NS	410	1
31.807	678.675	Cer 44:1;O2	[M+H]+	678.676	C44H87NO3	Cer_NS	410	1
30.095	684.613	TG 38:0	[M+NH4]+	684.614	C41H78O6	TG	410	1
34.521	690.618	CE 20:4	[M+NH4]+	690.618	C47H76O2	CE	410	1
36.169	694.649	CE 20:2	[M+NH4]+	694.65	C47H80O2	CE	410	1
31.195	696.649	DG 40:1	[M+NH4]+	696.65	C43H82O5	DG	410	1
37.012	696.664	CE 20:1	[M+NH4]+	696.665	C47H82O2	CE	410	1
31.334	712.643	TG 40:0	[M+NH4]+	712.645	C43H82O6	TG	410	1
33.979	714.618	CE 22:6	[M+NH4]+	714.618	C49H76O2	CE	410	1
34.55	716.632	CE 22:5	[M+NH4]+	716.634	C49H78O2	CE	410	1
37.844	724.696	CE 22:1	[M+NH4]+	724.697	C49H86O2	CE	410	1
31.377	738.661	TG 42:1	[M+NH4]+	738.661	C45H84O6	TG	410	1
31.334	740.676	TG 42:0	[M+NH4]+	740.676	C45H86O6	TG	410	1
31.994	752.675	TG 43:1	[M+NH4]+	752.676	C46H86O6	TG	410	1
33.197	754.691	TG 43:0	[M+NH4]+	754.692	C46H88O6	TG	410	1
31.744	764.673	TG 44:2	[M+NH4]+	764.676	C47H86O6	TG	410	1
32.688	766.691	TG 44:1	[M+NH4]+	766.692	C47H88O6	TG	410	1
33.756	768.707	TG 44:0	[M+NH4]+	768.708	C47H90O6	TG	410	1
32.289	778.691	TG 45:2	[M+NH4]+	778.692	C48H88O6	TG	410	1
33.233	780.706	TG 45:1	[M+NH4]+	780.708	C48H90O6	TG	410	1
34.264	782.722	TG 45:0	[M+NH4]+	782.723	C48H92O6	TG	410	1
36.024	782.758	TG O-46:0	[M+NH4]+	782.76	C49H96O5	EtherTG	410	1
33.046	792.708	TG 46:2	[M+NH4]+	792.708	C49H90O6	TG	410	1
32.688	794.722	TG 46:1	[M+NH4]+	794.723	C49H92O6	TG	410	1
34.763	796.738	TG 46:0	[M+NH4]+	796.739	C49H94O6	TG	410	1
33.23	806.723	TG 47:2	[M+NH4]+	806.723	C50H92O6	TG	410	1
33.242	808.735	TG 47:1	[M+NH4]+	808.739	C50H94O6	TG	410	1
35.207	810.752	TG 47:0	[M+NH4]+	810.755	C50H96O6	TG	410	1
36.829	810.789	TG O-48:0	[M+NH4]+	810.791	C51H100O5	EtherTG	410	1
28.818	812.698	HexCer 42:1;O2	[M+H]+	812.698	C48H93NO8	HexCer_NS	410	1
33.236	818.716	TG 48:3	[M+NH4]+	818.723	C51H92O6	TG	410	1
34.062	820.738	TG 48:2	[M+NH4]+	820.739	C51H94O6	TG	410	1
34.782	822.753	TG 48:1	[M+NH4]+	822.755	C51H96O6	TG	410	1
35.54	824.768	TG 48:0	[M+NH4]+	824.77	C51H98O6	TG	410	1
28.271	828.693	HexCer 42:1;O3	[M+H]+	828.692	C48H93NO9	HexCer_HS	410	1
33.814	832.736	TG 49:3	[M+NH4]+	832.739	C52H94O6	TG	410	1
33.241	834.753	TG 49:2	[M+NH4]+	834.755	C52H96O6	TG	410	1
35.189	836.77	TG 49:1	[M+NH4]+	836.77	C52H98O6	TG	410	1
36.768	836.805	TG O-50:1	[M+NH4]+	836.807	C53H102O5	EtherTG	410	1
35.872	838.784	TG 49:0	[M+NH4]+	838.786	C52H100O6	TG	410	1
37.553	838.82	TG O-50:0	[M+NH4]+	838.822	C53H104O5	EtherTG	410	1
33.552	844.738	TG 50:4	[M+NH4]+	844.739	C53H94O6	TG	410	1
33.777	846.753	TG 50:3	[M+NH4]+	846.755	C53H96O6	TG	410	1
34.763	848.77	TG 50:2	[M+NH4]+	848.77	C53H98O6	TG	410	1
35.625	850.785	TG 50:1	[M+NH4]+	850.786	C53H100O6	TG	410	1
36.469	852.8	TG 50:0	[M+NH4]+	852.801	C53H102O6	TG	410	1
35.682	856.745	TG 51:5	[M+NH4]+	856.739	C54H94O6	TG	410	1
33.516	858.755	TG 51:4	[M+NH4]+	858.755	C54H96O6	TG	410	1
33.47	860.769	TG 51:3	[M+NH4]+	860.77	C54H98O6	TG	410	1
35.169	862.783	TG 51:2	[M+NH4]+	862.786	C54H100O6	TG	410	1
36.676	862.82	TG O-52:2	[M+NH4]+	862.822	C55H104O5	EtherTG	410	1
36.031	864.8	TG 51:1	[M+NH4]+	864.801	C54H102O6	TG	410	1
36.789	866.813	TG 51:0	[M+NH4]+	866.817	C54H104O6	TG	410	1
38.212	866.851	TG O-52:0	[M+NH4]+	866.854	C55H108O5	EtherTG	410	1
33.151	868.737	TG 52:6	[M+NH4]+	868.739	C55H94O6	TG	410	1
33.594	870.755	TG 52:5	[M+NH4]+	870.755	C55H96O6	TG	410	1
34.552	872.769	TG 52:4	[M+NH4]+	872.77	C55H98O6	TG	410	1
34.747	874.783	TG 52:3	[M+NH4]+	874.786	C55H100O6	TG	410	1
36.592	876.8	TG 52:2	[M+NH4]+	876.801	C55H102O6	TG	410	1
36.431	878.814	TG 52:1	[M+NH4]+	878.817	C55H104O6	TG	410	1
37.193	880.832	TG 52:0	[M+NH4]+	880.833	C55H106O6	TG	410	1
38.829	882.806	CE 34:6	[M+NH4]+	882.806	C61H100O2	CE	410	1
34.062	884.768	TG 53:5	[M+NH4]+	884.77	C56H98O6	TG	410	1
39.412	884.82	CE 34:5	[M+NH4]+	884.822	C61H102O2	CE	410	1
34.857	886.783	TG 53:4	[M+NH4]+	886.786	C56H100O6	TG	410	1
35.757	888.799	TG 53:3	[M+NH4]+	888.801	C56H102O6	TG	410	1
35.997	890.817	TG 53:2	[M+NH4]+	890.817	C56H104O6	TG	410	1
36.802	892.832	TG 53:1	[M+NH4]+	892.833	C56H106O6	TG	410	1
41.45	892.886	CE 34:1	[M+NH4]+	892.884	C61H110O2	CE	410	1
37.4	894.844	TG 53:0	[M+NH4]+	894.848	C56H108O6	TG	410	1
33.594	896.769	TG 54:6	[M+NH4]+	896.77	C57H98O6	TG	410	1
34.55	898.783	TG 54:5	[M+NH4]+	898.786	C57H100O6	TG	410	1
34.886	900.801	TG 54:4	[M+NH4]+	900.801	C57H102O6	TG	410	1
35.547	902.815	TG 54:3	[M+NH4]+	902.817	C57H104O6	TG	410	1
36.368	904.831	TG 54:2	[M+NH4]+	904.833	C57H106O6	TG	410	1
37.159	906.847	TG 54:1	[M+NH4]+	906.848	C57H108O6	TG	410	1
37.869	908.863	TG 54:0	[M+NH4]+	908.864	C57H110O6	TG	410	1
34.481	912.799	TG 55:5	[M+NH4]+	912.801	C58H102O6	TG	410	1
35.703	914.816	TG 55:4	[M+NH4]+	914.817	C58H104O6	TG	410	1
35.924	916.831	TG 55:3	[M+NH4]+	916.833	C58H106O6	TG	410	1
36.754	918.847	TG 55:2	[M+NH4]+	918.848	C58H108O6	TG	410	1
37.481	920.861	TG 55:1	[M+NH4]+	920.864	C58H110O6	TG	410	1
34.16	922.784	TG 56:7	[M+NH4]+	922.786	C59H100O6	TG	410	1
37.228	922.876	TG 55:0	[M+NH4]+	922.88	C58H112O6	TG	410	1
35.122	924.8	TG 56:6	[M+NH4]+	924.801	C59H102O6	TG	410	1
35.031	926.815	TG 56:5	[M+NH4]+	926.817	C59H104O6	TG	410	1
35.777	928.833	TG 56:4	[M+NH4]+	928.833	C59H106O6	TG	410	1
36.32	930.845	TG 56:3	[M+NH4]+	930.848	C59H108O6	TG	410	1
37.103	932.861	TG 56:2	[M+NH4]+	932.864	C59H110O6	TG	410	1
37.83	934.876	TG 56:1	[M+NH4]+	934.88	C59H112O6	TG	410	1
38.486	936.893	TG 56:0	[M+NH4]+	936.895	C59H114O6	TG	410	1
40.026	938.869	CE 38:6	[M+NH4]+	938.869	C65H108O2	CE	410	1
36.061	942.848	TG 57:4	[M+NH4]+	942.848	C60H108O6	TG	410	1
36.652	944.86	TG 57:3	[M+NH4]+	944.864	C60H110O6	TG	410	1
37.458	946.878	TG 57:2	[M+NH4]+	946.88	C60H112O6	TG	410	1
34.16	948.801	TG 58:8	[M+NH4]+	948.801	C61H102O6	TG	410	1
37.171	948.892	TG 57:1	[M+NH4]+	948.895	C60H114O6	TG	410	1
35.092	950.816	TG 58:7	[M+NH4]+	950.817	C61H104O6	TG	410	1
35.388	952.83	TG 58:6	[M+NH4]+	952.833	C61H106O6	TG	410	1
35.835	954.847	TG 58:5	[M+NH4]+	954.848	C61H108O6	TG	410	1
36.46	956.861	TG 58:4	[M+NH4]+	956.864	C61H110O6	TG	410	1
37.029	958.878	TG 58:3	[M+NH4]+	958.88	C61H112O6	TG	410	1
37.764	960.894	TG 58:2	[M+NH4]+	960.895	C61H114O6	TG	410	1
38.455	962.911	TG 58:1	[M+NH4]+	962.911	C61H116O6	TG	410	1
39.059	964.927	TG 58:0	[M+NH4]+	964.927	C61H118O6	TG	410	1
37.356	972.894	TG 59:3	[M+NH4]+	972.895	C62H114O6	TG	410	1
38.082	974.909	TG 59:2	[M+NH4]+	974.911	C62H116O6	TG	410	1
38.72	976.925	TG 59:1	[M+NH4]+	976.927	C62H118O6	TG	410	1
37.075	984.895	TG 60:4	[M+NH4]+	984.895	C63H114O6	TG	410	1
37.68	986.909	TG 60:3	[M+NH4]+	986.911	C63H116O6	TG	410	1
38.386	988.926	TG 60:2	[M+NH4]+	988.927	C63H118O6	TG	410	1
39.017	990.941	TG 60:1	[M+NH4]+	990.942	C63H120O6	TG	410	1
39.591	992.958	TG 60:0	[M+NH4]+	992.958	C63H122O6	TG	410	1
37.992	1000.93	TG 61:3	[M+NH4]+	1000.93	C64H118O6	TG	410	1
38.652	1002.94	TG 61:2	[M+NH4]+	1002.94	C64H120O6	TG	410	1
39.246	1004.96	TG 61:1	[M+NH4]+	1004.96	C64H122O6	TG	410	1
37.72	1012.92	TG 62:4	[M+NH4]+	1012.93	C65H118O6	TG	410	1
38.293	1014.94	TG 62:3	[M+NH4]+	1014.94	C65H120O6	TG	410	1
38.363	1016.96	TG 62:2	[M+NH4]+	1016.96	C65H122O6	TG	410	1
39.523	1018.97	TG 62:1	[M+NH4]+	1018.97	C65H124O6	TG	410	1
38.579	1028.95	TG 63:3	[M+NH4]+	1028.96	C66H122O6	TG	410	1
39.191	1030.97	TG 63:2	[M+NH4]+	1030.97	C66H124O6	TG	410	1
39.013	1032.99	TG 63:1	[M+NH4]+	1032.99	C66H126O6	TG	410	1
38.862	1042.97	TG 64:3	[M+NH4]+	1042.97	C67H124O6	TG	410	1
39.445	1044.99	TG 64:2	[M+NH4]+	1044.99	C67H126O6	TG	410	1
40.003	1047	TG 64:1	[M+NH4]+	1047	C67H128O6	TG	410	1
39.157	1056.99	TG 65:3	[M+NH4]+	1056.99	C68H126O6	TG	410	1
39.685	1059	TG 65:2	[M+NH4]+	1059	C68H128O6	TG	410	1
38.915	1068.99	TG 66:4	[M+NH4]+	1068.99	C69H126O6	TG	410	1
39.412	1071	TG 66:3	[M+NH4]+	1071	C69H128O6	TG	410	1
39.935	1073.02	TG 66:2	[M+NH4]+	1073.02	C69H130O6	TG	410	1
40.455	1075.04	TG 66:1	[M+NH4]+	1075.04	C69H132O6	TG	410	1
39.649	1085.02	TG 67:3	[M+NH4]+	1085.02	C70H130O6	TG	410	1
40.142	1087.03	TG 67:2	[M+NH4]+	1087.04	C70H132O6	TG	410	1
37.945	1090.97	TG 68:7	[M+NH4]+	1090.97	C71H124O6	TG	410	1
38.485	1092.99	TG 68:6	[M+NH4]+	1092.99	C71H126O6	TG	410	1
39.412	1097.02	TG 68:4	[M+NH4]+	1097.02	C71H130O6	TG	410	1
39.9	1099.04	TG 68:3	[M+NH4]+	1099.04	C71H132O6	TG	410	1
40.396	1101.05	TG 68:2	[M+NH4]+	1101.05	C71H134O6	TG	410	1
40.107	1113.05	TG 69:3	[M+NH4]+	1113.05	C72H134O6	TG	410	1
40.576	1115.07	TG 69:2	[M+NH4]+	1115.07	C72H136O6	TG	410	1
37.934	1116.99	TG 70:8	[M+NH4]+	1116.99	C73H126O6	TG	410	1
38.506	1119.01	TG 70:7	[M+NH4]+	1119	C73H128O6	TG	410	1
39.876	1125.05	TG 70:4	[M+NH4]+	1125.05	C73H134O6	TG	410	1
40.359	1127.07	TG 70:3	[M+NH4]+	1127.07	C73H136O6	TG	410	1
40.818	1129.08	TG 70:2	[M+NH4]+	1129.08	C73H138O6	TG	410	1
38.485	1145.02	TG 72:8	[M+NH4]+	1145.02	C75H130O6	TG	410	1
39.024	1147.03	TG 72:7	[M+NH4]+	1147.04	C75H132O6	TG	410	1
40.782	1155.1	TG 72:3	[M+NH4]+	1155.1	C75H140O6	TG	410	1
41.23	1157.12	TG 72:2	[M+NH4]+	1157.11	C75H142O6	TG	410	1

## Sheet: S6
Table S6: Parameters of MS-DIAL used for untargeted data processing and lipid class identification.
MS-DIAL parameters
Data collection	MS1 tolerance	0.006 Da
	MS2 tolerance	0.01 Da
	Retention time begin	1 min ESI(-), 27.5 min ESI(+)
	Retention time end	27.5 min ESI(-), 45 min ESI(+)
	MS1 mass range begin	200 Da
	MS1 mass range end	1200 Da
	MS/MS mass range begin	0 Da
	MS/MS mass range end	1200 Da
	Execute retention time corrections	no
	Maximum number of isotopes	2
	Maximum charged number	2
	Consider Cl and Br elements	no
	Number of threads	12
Peak detection	Minimum Peak height	80000
	Mass slice width	0.02 Da
	Smoothing method	Salvitzky-Golay Filter
	Smoothing level	3 scans
	Minimum peak witdh	5 scans
Spectrum deconvolution	Sigma window value	0.5
	MS/MS abundance cut off	0 amplitude
	Exclude after precursor ion	yes
	Keep the isotopic ions until	5 Da
	Keep the isotopic w/o MS2Dec	no
Identification	Data base setting	MS-DIAL LipidBlast (version 69)
	Annotation method setting	MS-DIAL LipidBlast (version 69)
	Database type	MSP
	Accurate mass tolerance (MS1)	0.006 Da
	Accurate mass tolerance (MS2)	0.01 Da
	Retention time tolerance	100 min
	Spectrum amplitude cutoff (relative)	0
	Spectrum amplitude cutoff (absolute)	0
	Mass range begin	50 Da
	Mass range end	1200 Da
	Dot product score	600
	Weighted dot product score	600
	Reverse dot product score	800
	Matched spectrum percentage	0.85
	Minimum number of matched spectrum	2
	Use retention time for scoring	no
	Use retention time for filtering	no
Adduct ion		[M-H+]-; [M+HCOO-]-
Alignement parameters	Retention time tolerance	0.3 min
	MS1 tolerance	0.01 Da
	Retention time factor	0.5
	MS1 factor	0.5
	Peak count filter	0
	N% detected in at least one group	0.5
	Remove features based on blank information	yes
	Sample max/blank average	10 fold change
	Keep 'reference matched' metabolite features	yes
	Keep 'suggested' (w/o MS2) metabolite features	no
	Keep removable features and assign tag	yes
	Gap filling by compulsion	yes

## Sheet: S7
Table S7: Orbitrap MS parameters used for untargeted LC-HRMS lipidomics. Samples were analyzed using a Q Exactive HF Orbitrap mass spectrometer operating in Full MS/ddMS2 TOP N mode following chromatographic separation. The tables show the conditions of ionization and the four different MS settings over one run.
Ion source settings
	ESI(-)								ESI(+)
sheath gas flow rate [psi]	32								28
aux gas flow rate [arb]	12								12
sweep gas flow rate [arb]	2								2
spray voltage [kV]	-3.7								3.4
capillary temperature [°C]	250								250
S-lens RF level	70								70
aux gas heater temperature [°C]	400								375
MS settings
General			General			General			General
Run time	0 - 7 min		Run time	7 - 12 min		Run time	12 - 27.4 min		Run time	27.4 - 45 min
Polarity	negative		Polarity	negative		Polarity	negative		Polarity	positive
Default charge	1		Default charge	1		Default charge	1		Default charge	1
Inclusion	on		Inclusion	on		Inclusion	on		Inclusion	on
Exclusion	on		Exclusion	on		Exclusion	on		Exclusion	on
Tags	-		Tags	-		Tags	-		Tags	-
Full MS			Full MS			Full MS			Full MS
Resolution	120000		Resolution	120000		Resolution	120000		Resolution	120000
AGC target	1000000		AGC target	1000000		AGC target	1000000		AGC target	1000000
Maximum IT	160 ms		Maximum IT	160 ms		Maximum IT	160 ms		Maximum IT	160 ms
Scan range	200 to 1200 m/z		Scan range	200 to 1200 m/z		Scan range	200 to 1200 m/z		Scan range	200 to 1200 m/z
ddMS2			ddMS2			ddMS2			ddMS2
Resolution	15000		Resolution	15000		Resolution	15000		Resolution	15000
AGC target	50000		AGC target	50000		AGC target	50000		AGC target	50000
Maximum IT	80 ms		Maximum IT	80 ms		Maximum IT	80 ms		Maximum IT	80 ms
Loop count	5		Loop count	10		Loop count	15		Loop count	15
TOP N	5		TOP N	10		TOP N	15		TOP N	15
isolation window	1.5 m/z		isolation window	1.5 m/z		isolation window	1.5 m/z		isolation window	1.5 m/z
Fixed first mass	-		Fixed first mass	-		Fixed first mass	-		Fixed first mass	-
(N)CE / stepped nce	20, 25		(N)CE / stepped nce	20, 25		(N)CE / stepped nce	20, 25		(N)CE / stepped nce	20, 25
dd Settings			dd Settings			dd Settings			dd Settings
Minumum AGC target	2000		Minumum AGC target	2000		Minumum AGC target	2000		Minumum AGC target	2000
Intensity threshhold	25000		Intensity threshhold	25000		Intensity threshhold	25000		Intensity threshhold	25000
Apex trigger	1 to 4 s		Apex trigger	1 to 4 s		Apex trigger	1 to 4 s		Apex trigger	1 to 4 s
Charge exclusion	2, 3		Charge exclusion	2, 3		Charge exclusion	2, 3		Charge exclusion	2, 3
Peptide match	-		Peptide match	-		Peptide match	-		Peptide match	-
Exclude isotopes	-		Exclude isotopes	-		Exclude isotopes	-		Exclude isotopes	-
Dynamic exclusion	4 s		Dynamic exclusion	4 s		Dynamic exclusion	4 s		Dynamic exclusion	4 s
If idle	pick others		If idle	pick others		If idle	pick others		If idle	pick others

## Sheet: S8
Table S8: Lipid class-specific concentrations of esterified fatty acids and oxylipins in human plasma pool 1. Total FA and oxylipins in five lipid fractions of human plasma (pool of 3 healthy subjects) were analyzed (Fig. 2C). The concentrations of FA and hydroxy-FA >LLOQ derived from linoleic acid, α-linolenic acid, arachidonic acid, eicosapentaenoic acid, and docosahexaenoic acid are shown in e…
	no fractionation						fractionation
	total		free		esterified		sum fractions		fraction 1 (nL)		fraction 2 (PC, SM)		fraction 3 (PE)		fraction 4 (PG)		fraction 5 (PI, PS)
	mean [µM]	SD [µM]	mean [µM]	SD [µM]	mean [µM]	SD [µM]	mean [µM]	SD [µM]	mean [µM]	SD [µM]	mean [µM]	SD [µM]	mean [µM]	SD [µM]	mean [µM]	SD [µM]	mean [µM]	SD [µM]
fatty acids
linoleic acid	1993.51	135.682	77.68	0.870689	1915.83	135.009	1733.89	84.1594	1188.89	89.4047	494.107	23.9703	37.5033	3.11664	4.55333	2.61867	8.83	1.89175
α-linolenic acid	36.4264	2.15111	10.27	0.365923	26.1564	2.51655	25.0267	3.22348	20.5233	3.04467	4.50333	0.46801	<LLOQ	-	<LLOQ	-	<LLOQ	-
arachidonic acid	413.483	23.6945	2.21667	0.0635085	411.267	23.6548	383.693	18.482	116.05	14.9232	231.133	11.5344	21.7633	2.32745	<LLOQ	-	14.7467	3.18172
eicosapentaenoic acid	82.5833	4.41298	0.5	0.01	82.0833	4.4055	72.5661	3.84395	37.0667	4.93954	32.6133	1.13852	2.88607	0.0107161	<LLOQ	-	<LLOQ	-
docosahexaenoic acid	124.497	8.04916	2.34333	0.0665833	122.153	8.10982	129.534	14.569	68.1567	1.36045	48.8967	13.5595	10.9767	1.33762	<LLOQ	-	1.50395	0.112566
oxylipins
	mean [nM]	SD [nM]	mean [nM]	SD [nM]	mean [nM]	SD [nM]	mean [nM]	SD [nM]	mean [nM]	SD [nM]	mean [nM]	SD [nM]	mean [nM]	SD [nM]	mean [nM]	SD [nM]	mean [nM]	SD [nM]
9-HODE	228.143	10.5027	8.36333	0.840317	219.78	9.67661	229.56	14.4093	142.683	10.2525	51.2133	1.25237	15.36	2.14133	9.97667	2.24522	10.3267	1.02549
13-HODE	305.47	18.6269	13.04	1.55695	292.43	17.0839	303.69	23.2998	183.047	16.3961	74.2233	2.22599	20.3667	3.20812	13.2733	2.75516	12.78	2.46051
15-HODE	36.7985	2.78734	14.11	0.02	23	3	21	1	19	1	0.25	0.01	1.3	0.1	<LLOQ	-	<LLOQ	-
9-HOTrE	7.16333	0.12897	1.02	0.03	6.14333	0.140119	7.21	0.364966	6.19333	0.380832	0.583333	0.0680686	0.433333	0.0802081	<LLOQ	-	<LLOQ	-
13-HOTrE	9.26	1.2985	<LLOQ	-	9.26	1.2985	10.12	1.33011	7.07333	0.799646	1.42667	0.28746	1.62	0.543691	<LLOQ	-	<LLOQ	-
8-HETrE	9	2	<LLOQ	-	9	2	9.6	0.4	0.7	0.3	7.4	0.6	<LLOQ	-	<LLOQ	-	1.5	0.6
12-HETrE	7.3	0.2	0.5	0.2	6.6	0.2	7.4	0.8	1.3	0.1	4.1	0.2	0.8	0.2	<LLOQ	-	1.2	0.5
15-HETrE	10	1	0.44	0.06	9.7	0.9	12	1	2	0.4	7.3	0.2	1.7	0.6	<LLOQ	-	1.1	0.3
5-HETE	24.1829	1.31986	1.31986	0.131142	22.8631	1.80997	23.3853	1.61734	8.46224	0.59105	9.5654	0.933062	2.29777	0.0885371	<LLOQ	-	3.05994	0.0912742
8-HETE	15.7067	1.95439	0.245	0.0212132	15.5433	1.87894	17.9267	1.21878	7.63333	0.834286	6.52	0.673573	1.31667	0.291433	<LLOQ	-	2.45667	0.474271
9-HETE	22	1	0.48	0.05	22	1	24.7	0.8	10	1	9.1	0.6	1.9	0.2	<LLOQ	-	3.2	0.3
11-HETE	23.5167	2.35487	0.606667	0.0750555	22.91	2.28213	26.0833	1.8791	10.2233	1.63934	10.2467	0.283784	2.16667	0.220303	<LLOQ	-	3.44667	0.380701
12-HETE	22.2133	1.73212	2.05667	0.172434	20.1567	1.76137	22.1333	1.15902	7.46333	0.75162	8.29	0.407799	2.9	0.08544	<LLOQ	-	3.48	0.555068
15-HETE	28.73	2.7611	0.52	0.111355	28.21	2.65026	39.2067	2.8362	12.9867	1.21558	15.5033	0.292973	5.92667	1.27084	<LLOQ	-	4.79	1.03533
5,6-DiHETrE	11.758	0.406343	0.950598	0.0631799	10.8074	0.343543	7.95727	0.252417	2.84915	0.302772	4.08894	0.194914	0.586277	0.103359	<LLOQ	-	0.432895	0.0984486
8,9-DiHETrE	2.70111	0.12856	0.249521	0.0171553	2.45159	0.114042	2.39984	0.0310995	0.523761	0.0675536	1.13505	0.0708599	0.422369	0.0248211	<LLOQ	-	0.318659	0.0238383
5-HEPE	2.15911	0.154877	<LLOQ	-	2.15911	0.154877	1.95886	0.0324613	0.991299	0.116167	0.812978	0.0685468	0.154583	0.0223791	<LLOQ	-	<LLOQ	-
8-HEPE	0.973255	0.146451	<LLOQ	-	0.973255	0.146451	1.02485	0.0922217	0.553861	0.0382352	0.470985	0.0555312	<LLOQ	-	<LLOQ	-	<LLOQ	-
9-HEPE	2.32333	0.132791	<LLOQ	-	2.32333	0.132791	2.2	0.10583	2.2	0.10583	1.39333	0.0950438	0.806667	0.0378594	<LLOQ	-	<LLOQ	-
11-HEPE	1.07536	0.0478372	<LLOQ	-	1.07536	0.0478372	0.977819	0.0932066	0.483614	0.104984	0.494205	0.0370288	<LLOQ	-	<LLOQ	-	<LLOQ	-
12-HEPE	2.72658	0.202965	0.324707	0.0223551	2.40188	0.186947	2.36485	0.133225	1.1192	0.161842	0.973935	0.0385417	0.271719	0.0313583	<LLOQ	-	<LLOQ	-
15-HEPE	2.05812	0.101939	<LLOQ	-	2.05812	0.10194	1.59801	0.00733694	0.639504	0.0511401	0.633623	0.0387129	0.185509	0.0101331	<LLOQ	-	0.142063	0.0117264
18-HEPE	3.66667	0.42548	<LLOQ	-	3.66667	0.42548	3.66667	0.42548	5.27	0.416053	2.94667	0.384751	2.02333	0.115036	<LLOQ	-	<LLOQ	-
4-HDHA	6.29667	0.670099	0.4	0.052915	5.89667	0.617603	7.98333	0.143643	2.38333	0.231805	4.01	0.0953939	1.34333	0.144684	<LLOQ	-	0.246667	0.0152753
7-HDHA	3.41	0.6245	<LLOQ	-	3.41	0.6245	3.24667	0.623645	0.826667	0.159478	2.07333	0.15885	0.346667	0.310698	<LLOQ	-	<LLOQ	-
8-HDHA	3.59667	0.0907377	3.59667	0.0907377	3.49	0.03	3.82	0.0984886	1.05667	0.085049	2.06667	0.130512	0.563333	0.155027	<LLOQ	-	0.133333	0.0288675
10-HDHA	3.96333	0.527763	<LLOQ	-	3.96333	0.527763	4.18	0.192873	1.1	0.200749	2.18333	0.057735	0.723333	0.0503322	<LLOQ	-	0.173333	0.0251661
11-HDHA	4.18333	0.789958	0.263333	0.0602771	3.92	0.775435	5.41333	0.758441	1.40333	0.169214	2.77667	0.400791	0.896667	0.0208167	<LLOQ	-	0.336667	0.29023
13-HDHA	4.35667	0.44456	<LLOQ	-	4.35667	0.44456	4.19667	0.0929157	1.19	0.216564	2.31333	0.120139	0.693333	0.130128	<LLOQ	-	<LLOQ	-
14-HDHA	5.86	0.393446	0.656667	0.0450925	5.20333	0.37018	4.51333	0.109697	0.846667	0.116762	2.37333	0.0404145	1.29333	0.0404145	<LLOQ	-	<LLOQ	-
16-HDHA	4.2	0.1	0.15	0.02	4	0.1	4.1	0.2	1.1	0.1	2.2	0.1	0.6	0.04	<LLOQ	-	0.13	0.02
17-HDHA	6.0366	0.62997	<LLOQ	-	6.0366	0.62997	6.57383	1.40196	1.60025	1.09327	3.73036	0.107135	1.24322	0.225083	<LLOQ	-	<LLOQ	-
20-HDHA	8.07	0.398372	0.163333	0.0737111	7.90667	0.427239	9.79333	0.155671	2.10333	0.191398	5.69	0.111355	2	0.034641	<LLOQ	-	<LLOQ	-

## Sheet: S9
Table S9: Lipid class-specific concentrations of esterified fatty acids and oxylipins in human plasma pool 2. Total FA and oxylipins in five lipid fractions of human plasma (NIST plasma, SRM 1950) were analyzed (Fig. 2C). The concentrations of selected fatty acids and hydroxy-FA >LLOQ derived from linoleic acid, α-linolenic acid, arachidonic acid, eicosapentaenoic acid, and docosahexaenoic acid a…
	no fractionation		fractionation
	total		sum fractions		fraction 1 (nL)		fraction 2 (PC, SM)		fraction 3 (PE)		fraction 4 (PG)		fraction 5 (PI, PS)
	mean [µM]	SD [µM]	mean [µM]	SD [µM]	mean [µM]	SD [µM]	mean [µM]	SD [µM]	mean [µM]	SD [µM]	mean [µM]	SD [µM]	mean [µM]	SD [µM]
fatty acids
linoleic acid	2100	106.821	1979.78	37.6849	1066.48	75.6561	840.728	47.0146	45.5936	3.09457	11.377	4.12745	15.6057	1.42057
α-linolenic acid	47.4566	1.26249	42.5413	3.96081	35.5366	4.00795	7.0047	0.296799	<LLOQ	-	<LLOQ	-	<LLOQ	-
arachidonic acid	561.244	18.4472	549.324	11.3357	155.522	1.1823	338.937	16.1753	29.6166	2.29521	<LLOQ	-	25.2484	2.22557
eicosapentaenoic acid	37.2113	0.3095	36.8578	0.611302	14.4313	1.16829	20.5537	1.17131	1.87284	0.348093	<LLOQ	-	<LLOQ	-
docosahexaenoic acid	88.2973	4.57227	89.3014	0.641058	13.7407	1.50224	66.6053	2.97813	8.95544	1.19024	<LLOQ	-	<LLOQ	-
oxylipins
	mean [nM]	SD [nM]	mean [nM]	SD [nM]	mean [nM]	SD [nM]	mean [nM]	SD [nM]	mean [nM]	SD [nM]	mean [nM]	SD [nM]	mean [nM]	SD [nM]
9-HODE	263.502	8.96517	215.513	10.9994	139.117	4.74722	46.9169	1.17528	17.5264	0.146698	8.6347	1.2352	9.15989	0.83527
13-HODE	394.865	13.6991	320.498	4.14749	197.732	5.81754	71.9211	2.89662	25.9819	0.669211	11.4292	1.7362	13.4338	0.758143
15-HODE	6.76652	0.227439	4.06532	0.109471	2.81875	0.0352782	<LLOQ	-	1.24657	0.0887918	<LLOQ	-	<LLOQ	-
9-HOTrE	6.63092	0.539661	5.37054	0.0396438	4.12904	0.223309	0.731652	0.11125	0.509849	0.0922813	<LLOQ	-	<LLOQ	-
13-HOTrE	11.343	1.11319	6.74841	0.792406	6.74841	0.792406	<LLOQ	-	<LLOQ	-	<LLOQ	-	<LLOQ	-
8-HETrE	10.0571	0.751208	7.55759	0.706789	1.41656	0.218834	6.14103	0.666002	<LLOQ	-	<LLOQ	-	<LLOQ	-
12-HETrE	11.5639	0.600654	8.97955	0.299711	2.25556	0.195647	5.03667	0.482517	1.0165	0.099621	<LLOQ	-	0.670818	0.0757253
15-HETrE	11.6099	0.679386	9.93743	0.588358	2.34166	0.19509	6.10583	0.459723	0.568419	0.0483199	<LLOQ	-	0.921526	0.152444
5-HETE	49.3676	3.106	41.5847	1.1026	18.0818	1.42255	15.0219	0.708451	2.85079	0.0731256	<LLOQ	-	5.63027	0.0643498
8-HETE	45.8396	3.53216	40.0411	0.993998	19.0605	0.626779	13.7125	0.364096	2.49551	0.0739152	<LLOQ	-	4.77258	0.400006
9-HETE	78.366	4.43812	64.3846	3.22138	29.2728	2.08415	24.4685	2.1529	4.37738	0.446603	<LLOQ	-	6.26589	0.353639
11-HETE	70.1899	6.39137	57.0151	0.934591	27.6192	0.868072	19.9997	0.462029	3.43361	0.407633	<LLOQ	-	5.96253	0.459523
12-HETE	70.3857	4.21491	53.5665	0.30481	22.796	0.573123	20.0245	0.118957	5.34381	0.471877	<LLOQ	-	5.40214	0.335616
15-HETE	68.4267	4.23477	62.0937	1.01022	23.4424	0.124948	25.0873	0.370334	5.56537	0.410146	<LLOQ	-	7.99871	0.774831
5,6-DiHETrE	18.0821	0.597579	16.5074	0.458781	7.23418	0.429948	7.36087	0.139649	0.911126	0.0506311	<LLOQ	-	1.0012	0.0403653
8,9-DiHETrE	4.06432	0.164353	3.43305	0.0628395	0.672764	0.0542541	1.69748	0.0344908	0.618766	0.0710872	<LLOQ	-	0.444048	0.0288635
5-HEPE	2.45408	0.175148	2.00186	0.0750306	1.27264	0.0403568	0.570407	0.0394458	0.158811	0.0372075	<LLOQ	-	<LLOQ	-
8-HEPE	1.81968	0.188324	1.39732	0.0585939	0.940353	0.0397613	0.456967	0.0188839	<LLOQ	-	<LLOQ	-	<LLOQ	-
9-HEPE	4.39008	0.0956565	3.07995	0.150913	2.05654	0.127715	1.02341	0.124405	<LLOQ	-	<LLOQ	-	<LLOQ	-
11-HEPE	1.93225	0.0605844	1.44729	0.0940901	0.928763	0.0700003	0.518527	0.0394728	<LLOQ	-	<LLOQ	-	<LLOQ	-
12-HEPE	4.75472	0.344675	2.99253	0.0438577	1.87498	0.0827334	1.11755	0.0614478	<LLOQ	-	<LLOQ	-	<LLOQ	-
15-HEPE	3.5579	0.430964	2.51304	0.132856	1.70596	0.0601041	0.807081	0.0771868	<LLOQ	-	<LLOQ	-	<LLOQ	-
18-HEPE	4.93499	0.372639	3.68982	0.157448	2.19108	0.112843	1.49875	0.0646422	<LLOQ	-	<LLOQ	-	<LLOQ	-
4-HDHA	5.04552	0.120885	3.94243	0.200557	1.74763	0.100589	1.4699	0.127171	0.724893	0.0200797	<LLOQ	-	<LLOQ	-
7-HDHA	4.41791	0.459698	4.02998	0.263079	1.40752	0.0819177	2.21663	0.234297	0.405836	0.0526744	<LLOQ	-	<LLOQ	-
8-HDHA	5.44582	0.31842	4.43229	0.173136	1.20858	0.124124	2.4305	0.196423	0.793209	0.0845932	<LLOQ	-	<LLOQ	-
10-HDHA	5.26939	0.197655	4.18853	0.0608242	1.37436	0.164314	2.18891	0.0831288	0.625256	0.0782078	<LLOQ	-	<LLOQ	-
11-HDHA	7.96509	0.618641	6.27005	0.235914	1.87235	0.147136	3.50253	0.127066	0.895179	0.0552637	<LLOQ	-	<LLOQ	-
13-HDHA	5.70737	0.403274	4.67367	0.194412	1.48426	0.0554629	2.53484	0.0845127	0.65457	0.10529	<LLOQ	-	<LLOQ	-
14-HDHA	7.4005	0.578273	5.35432	0.149755	1.31933	0.0683797	2.71378	0.100696	1.32121	0.0122242	<LLOQ	-	<LLOQ	-
16-HDHA	5.6975	0.373773	4.58276	0.115076	1.44927	0.0710706	2.41899	0.0197757	0.714505	0.0576373	<LLOQ	-	<LLOQ	-
17-HDHA	6.68287	0.411005	5.29097	0.297392	1.46954	0.243078	3.01591	0.227961	0.805517	0.0798252	<LLOQ	-	<LLOQ	-
20-HDHA	8.78464	0.432263	7.42709	0.221173	1.99721	0.0896398	4.08057	0.281171	1.34931	0.101521	<LLOQ	-	<LLOQ	-

## Sheet: S10
Table S10: Concentration and distribution of (esterified) fatty acids and hydroxy-fatty acids across lipid classes in human plasma at baseline and following 12 months of n3-PUFA supplementation. Plasma from 9 human subjects was analyzed at baseline and after 12 months of n3-PUFA (1.5 g EPA and 1.8 g DHA per portion; 4 portions per week) supplementation. Results show concentrations of selected fat…
baseline
	no fractionation						fractionation
	total		free		esterified		sum fractions		fraction 1 (nL)		fraction 2 (PC, SM)		fraction 3 (PE)		fraction 4 (PG)		fraction 5 (PI, PS)
	mean [µM]	SEM [µM]	mean [µM]	SEM [µM]	mean [µM]	SEM [µM]	mean [µM]	SEM [µM]	mean [µM]	SEM [µM]	mean [µM]	SEM [µM]	mean [µM]	SEM [µM]	mean [µM]	SEM [µM]	mean [µM]	SEM [µM]
fatty acids
linoleic acid	2044.16	85.9964	21.4549	3.97358	2022.71	83.6806	1592.59	99.3163	746.402	80.5816	786.377	64.094	42.2692	2.3878	7.58686	0.939364	9.9572	0.893916
α-linolenic acid	48.3062	5.05307	2.76941	0.635547	45.5368	4.96032	28.7228	3.66774	21.082	3.20612	7.6408	1.55055	<LLOQ	-	<LLOQ	-	<LLOQ	-
arachidonic acid	454.448	27.8705	0.976895	0.134622	453.471	27.7781	398.13	32.9737	98.3022	12.9215	258.541	21.829	23.4412	2.63178	<LLOQ	-	17.8465	2.04904
eicosapentaenoic acid	81.0993	12.6462	0.255816	0.0521509	80.8435	12.6189	69.0763	12.5976	23.8423	5.09513	41.3163	7.64053	3.91769	0.8002	<LLOQ	-	<LLOQ	-
docosahexaenoic acid	146.909	11.0356	1.17616	0.198025	145.733	10.928	122.412	10.8464	15.4988	2.3469	93.0777	8.74036	13.8353	1.44299	<LLOQ	-	<LLOQ	-
oxylipins
	mean [nM]	SEM [nM]	mean [nM]	SEM [nM]	mean [nM]	SEM [nM]	mean [nM]	SEM [nM]	mean [nM]	SEM [nM]	mean [nM]	SEM [nM]	mean [nM]	SEM [nM]	mean [nM]	SEM [nM]	mean [nM]	SEM [nM]
9-HODE	78.9644	19.4882	11.2269	2.82221	67.7375	16.8069	36.0265	7.74995	19.28	4.71365	12.7157	3.73777	4.03084	1.14331	<LLOQ	-	<LLOQ	-
13-HODE	141.438	7.99201	18.7724	1.89748	122.666	7.96934	74.701	8.95229	48.1735	9.09936	23.0597	2.96551	3.4678	1.05779	<LLOQ	-	<LLOQ	-
15-HODE	7.53567	1.11026	3.83037	0.660639	3.7053	0.748602	3.02564	0.451	1.14501	0.324237	0.207813	0.0410481	1.67282	0.307721	<LLOQ	-	<LLOQ	-
9-HOTrE	4.4292	0.548549	1.1952	0.176303	3.234	0.477071	2.6659	0.471907	1.84737	0.371103	0.487853	0.10369	0.330671	0.0868364	<LLOQ	-	<LLOQ	-
13-HOTrE	4.65706	0.578524	<LLOQ	-	4.65706	0.693853	3.74844	0.36563	2.25348	0.515529	0.515377	0.169857	0.979584	0.294904	<LLOQ	-	<LLOQ	-
8-HETrE	5.03608	0.371308	<LLOQ	-	5.03608	0.394085	4.58994	0.423405	0.82389	0.0741431	3.39319	0.253145	0.372853	0.146857	<LLOQ	-	<LLOQ	-
12-HETrE	4.87699	0.374178	0.387589	0.0592337	4.4894	0.338873	3.99628	0.253514	0.686931	0.0877361	2.06426	0.144819	0.632298	0.108754	<LLOQ	-	0.612788	0.0612374
15-HETrE	4.79896	0.286342	0.333173	0.0210877	4.46578	0.311773	4.46876	0.365118	0.566562	0.100909	2.7233	0.162732	0.435266	0.069869	<LLOQ	-	0.743637	0.0978327
5-HETE	20.4702	1.0586	1.16994	0.119667	19.3003	1.00954	21.2427	1.53651	6.4484	0.9418	8.49594	0.677139	2.30874	0.0505302	<LLOQ	-	3.98965	0.632351
8-HETE	14.1023	0.663843	<LLOQ	-	14.1023	0.707993	14.4693	0.895565	4.78548	0.68715	5.20527	0.358345	1.21194	0.0667477	<LLOQ	-	3.26657	0.322263
9-HETE	17.692	0.872186	<LLOQ	-	17.692	0.872186	17.1544	1.17423	5.69816	0.761887	5.89673	0.57306	1.63862	0.110743	<LLOQ	-	3.92091	0.377868
11-HETE	21.3158	1.1006	0.482689	0.0541736	20.8331	1.11935	17.9425	1.27743	6.13656	0.932667	6.38279	0.537478	1.31779	0.0254013	<LLOQ	-	4.10538	0.45518
12-HETE	20.9744	2.08524	3.99629	1.23888	16.9781	1.19236	15.5792	0.946088	4.6531	0.618773	5.50564	0.438433	2.09485	0.327443	<LLOQ	-	3.3256	0.326223
15-HETE	20.3893	1.05632	0.976729	0.114408	19.4126	1.0493	20.6463	1.56634	5.76351	0.874965	8.0476	0.889657	2.38209	0.104191	<LLOQ	-	4.45314	0.734901
5-HEPE	2.88187	0.326922	0.329314	0.0626142	2.55255	0.892624	2.47674	0.339587	1.32656	0.186569	0.935394	0.180367	0.214789	0.0316476	<LLOQ	-	<LLOQ	-
8-HEPE	1.46207	0.178762	<LLOQ	-	1.46207	0.178762	1.3544	0.201512	0.691936	0.112676	0.551281	0.10143	0.111179	0.0133187	<LLOQ	-	<LLOQ	-
9-HEPE	3.38204	0.390898	<LLOQ	-	3.38204	0.385673	2.3938	0.342785	1.29587	0.209928	0.892926	0.177099	0.204999	0.0395551	<LLOQ	-	<LLOQ	-
11-HEPE	1.49078	0.181048	<LLOQ	-	1.49078	0.181048	1.29669	0.166725	0.675526	0.107021	0.526449	0.0865859	0.0947145	0.0181069	<LLOQ	-	<LLOQ	-
12-HEPE	3.40211	0.282412	0.482619	0.0782211	2.91949	0.291432	2.53122	0.342615	1.22668	0.187618	0.944494	0.174151	0.360049	0.0442161	<LLOQ	-	<LLOQ	-
15-HEPE	2.67596	0.308961	<LLOQ	-	2.67596	0.308961	2.21667	0.228879	1.11945	0.151804	0.868321	0.103158	0.228906	0.0617759	<LLOQ	-	<LLOQ	-
18-HEPE	4.37116	0.557923	0.269989	0.0543794	4.10117	0.542696	4.15807	0.602554	1.82259	0.310586	1.80366	0.334062	0.531824	0.0645838	<LLOQ	-	<LLOQ	-
4-HDHA	4.56959	0.385486	0.46607	0.174518	4.10352	0.345641	5.17318	0.46809	1.4729	0.213392	2.30257	0.221557	1.39771	0.135304	<LLOQ	-	<LLOQ	-
7-HDHA	4.11225	0.346893	<LLOQ	-	4.11225	0.346893	3.09447	0.268979	0.738428	0.149268	1.80367	0.165622	0.552372	0.0799559	<LLOQ	-	<LLOQ	-
8-HDHA	3.25151	0.251106	<LLOQ	-	3.25151	0.255016	2.57127	0.887775	0.765542	0.0948543	1.2251	0.118028	0.580624	0.0539565	<LLOQ	-	<LLOQ	-
10-HDHA	4.08343	0.288071	0.138307	0.0182203	3.94512	0.28695	3.48254	0.246293	0.939807	0.148548	1.69568	0.157592	0.665951	0.0515817	<LLOQ	-	0.181105	0.0332076
11-HDHA	5.21271	0.39303	<LLOQ	-	5.21271	0.39529	4.41055	0.342854	1.0535	0.156535	2.1658	0.197164	0.889172	0.114325	<LLOQ	-	0.302078	0.0599657
13-HDHA	4.47012	0.33319	<LLOQ	-	4.47012	0.334984	3.64117	0.246527	0.961812	0.143479	1.64254	0.119408	0.742314	0.0546894	<LLOQ	-	0.294508	0.0425008
14-HDHA	5.71385	0.588819	1.089	0.189023	4.62485	0.425348	3.78961	0.251367	0.815648	0.112617	1.69197	0.108924	1.28199	0.157855	<LLOQ	-	<LLOQ	-
16-HDHA	4.34139	0.299551	0.162659	0.0191687	4.17873	0.287924	3.64464	0.225467	0.938012	0.129178	1.72808	0.117638	0.712098	0.0666693	<LLOQ	-	0.266451	0.0278735
17-HDHA	4.99801	0.286073	<LLOQ	-	4.99801	0.286073	3.62138	0.337383	0.913953	0.148703	1.79845	0.227273	0.908986	0.101668	<LLOQ	-	<LLOQ	-
20-HDHA	7.44209	0.529585	0.383633	0.066689	7.05846	0.502012	6.3544	0.570991	1.32751	0.157593	3.41703	0.366733	1.60986	0.196667	<LLOQ	-	<LLOQ	-
12 months n3-PUFA supplementation
fatty acids
	mean [µM]	SEM [µM]	mean [µM]	SEM [µM]	mean [µM]	SEM [µM]	mean [µM]	SEM [µM]	mean [µM]	SEM [µM]	mean [µM]	SEM [µM]	mean [µM]	SEM [µM]	mean [µM]	SEM [µM]	mean [µM]	SEM [µM]
linoleic acid	1907.19	74.7264	17.5766	1.93859	1889.61	74.4958	1634.12	87.6948	823.932	46.9634	751.977	84.055	36.7672	4.51925	11.7796	3.05913	9.66627	0.877109
α-linolenic acid	46.3675	4.22566	2.28602	0.315073	44.0814	4.09077	35.3293	4.22776	27.173	4.02259	8.15623	1.69723	<LLOQ	-	<LLOQ	-	<LLOQ	-
arachidonic acid	422.047	16.8725	0.818426	0.0528965	421.229	16.861	383.67	19.5699	108.097	5.72995	241.031	16.0198	18.5571	1.34447	<LLOQ	-	15.9854	1.35977
eicosapentaenoic acid	273.05	31.8408	0.760335	0.0736225	272.289	31.7909	257.895	31.6306	95.0002	10.4246	151.424	21.2383	11.4704	1.83299	<LLOQ	-	<LLOQ	-
docosahexaenoic acid	281.479	15.3048	2.27384	0.194519	279.205	15.1559	264.318	16.6228	61.6698	5.24375	180.52	12.1656	19.8051	1.86482	<LLOQ	-	2.32358	0.636297
oxylipins
	mean [nM]	SEM [nM]	mean [nM]	SEM [nM]	mean [nM]	SEM [nM]	mean [nM]	SEM [nM]	mean [nM]	SEM [nM]	mean [nM]	SEM [nM]	mean [nM]	SEM [nM]	mean [nM]	SEM [nM]	mean [nM]	SEM [nM]
9-HODE	83.0975	20.5464	15.1918	0.774292	67.9057	18.0209	39.2878	9.89724	24.2653	5.81443	11.4549	3.85122	3.56758	1.48386	<LLOQ	-	<LLOQ	-
13-HODE	159.792	14.3049	17.0119	0.904367	142.78	14.0725	89.3633	13.3476	62.0441	10.1761	22.7207	3.50249	4.59853	1.00755	<LLOQ	-	<LLOQ	-
15-HODE	6.16629	1.01091	3.4387	0.74841	2.72759	0.41609	2.55369	0.389599	0.784117	0.18418	0.171362	0.0246985	1.59821	0.238314	<LLOQ	-	<LLOQ	-
9-HOTrE	4.37458	0.412481	1.10226	0.0812625	3.27232	0.415612	3.10797	0.622858	2.01709	0.458631	0.672198	0.0381916	0.492777	0.0224982	<LLOQ	-	<LLOQ	-
13-HOTrE	5.35258	0.674484	<LLOQ	-	5.1161	0.68308	4.79563	0.431203	2.62555	0.408666	0.806653	0.162549	1.44413	0.135069	<LLOQ	-	<LLOQ	-
8-HETrE	3.9422	0.423874	<LLOQ	-	3.91193	0.42397	3.34862	0.269935	0.536213	0.0584636	2.34731	0.318165	0.407945	0.0174911	<LLOQ	-	<LLOQ	-
12-HETrE	3.50146	0.320473	<LLOQ	-	3.35306	0.313224	2.87733	0.268455	0.683535	0.0712968	1.38684	0.141512	0.357391	0.0294833	<LLOQ	-	0.510065	0.0628047
15-HETrE	3.67472	0.306412	0.283155	0.0273483	3.42303	0.291267	3.59134	0.340481	0.52996	0.0984301	2.10728	0.329462	0.496419	0.0831405	<LLOQ	-	0.603688	0.0909711
5-HETE	19.3394	0.879596	0.85702	0.0518024	18.4823	0.872001	20.9789	1.48836	7.47499	0.872341	7.94561	0.579789	2.08015	0.11226	<LLOQ	-	3.47817	0.365348
8-HETE	14.9828	0.99047	<LLOQ	-	14.9828	0.99047	15.3314	1.07573	5.90648	0.693213	4.98918	0.289537	1.15882	0.0583116	<LLOQ	-	3.2769	0.317531
9-HETE	19.6602	1.43916	<LLOQ	-	19.6602	1.43916	18.2218	1.11131	7.25171	0.796976	5.72492	0.346365	1.53105	0.111146	<LLOQ	-	3.71409	0.295175
11-HETE	22.4858	1.71144	0.396012	0.0348353	22.0898	1.70396	19.0371	1.64831	7.82954	1.02635	5.92759	0.455347	1.32166	0.0951857	<LLOQ	-	3.95831	0.424107
12-HETE	19.4297	1.54973	1.89355	0.487358	17.5362	1.37395	16.4356	1.28384	6.10782	0.723758	5.38012	0.458014	1.65854	0.170478	<LLOQ	-	3.28913	0.314647
15-HETE	21.5664	1.76567	0.655473	0.0831707	20.9109	1.77515	21.438	2.13956	7.40116	1.05072	7.69356	0.714988	2.2125	0.295236	<LLOQ	-	4.13082	0.544781
5-HEPE	12.3764	1.82775	0.998309	0.167933	11.3781	1.68206	11.5725	1.58405	7.22357	1.12352	3.5585	0.550932	0.790382	0.118038	<LLOQ	-	<LLOQ	-
8-HEPE	7.61832	1.21661	0.387588	0.12106	7.23073	1.14499	6.59022	1.02544	4.08314	0.72685	2.04591	0.291948	0.461168	0.0664358	<LLOQ	-	<LLOQ	-
9-HEPE	16.7716	2.32247	0.557035	0.125086	16.2146	2.27997	11.8938	1.78994	7.38755	1.2353	3.61015	0.511833	0.896105	0.14809	<LLOQ	-	<LLOQ	-
11-HEPE	6.94363	0.961209	0.240923	0.0555152	6.70271	0.93372	5.9407	0.819526	3.779	0.628721	1.76316	0.193869	0.398536	0.0467039	<LLOQ	-	<LLOQ	-
12-HEPE	15.4928	2.20005	1.17081	0.273269	14.322	2.13124	11.9738	1.75212	7.25389	1.22398	3.68131	0.512506	1.03863	0.137216	<LLOQ	-	<LLOQ	-
15-HEPE	12.5029	1.71451	0.459328	0.162748	12.0436	1.64601	9.50766	1.184	5.83646	0.870971	2.86939	0.327277	0.801815	0.08376	<LLOQ	-	<LLOQ	-
18-HEPE	19.1377	2.5623	1.32188	0.273527	17.8158	2.40058	17.7392	2.1168	9.47797	1.41739	6.557	0.814632	1.70423	0.200216	<LLOQ	-	<LLOQ	-
4-HDHA	9.8655	0.861621	1.06265	0.160347	8.80284	0.7712	12.3349	1.00556	5.07836	0.639959	4.44816	0.250419	2.33209	0.228083	<LLOQ	-	0.476316	0.195757
7-HDHA	11.9847	1.46528	0.191142	0.105362	11.7936	1.40711	10.2333	1.24661	4.4293	0.695735	4.37534	0.415373	1.42868	0.197962	<LLOQ	-	<LLOQ	-
8-HDHA	9.44646	0.994491	<LLOQ	-	9.44646	0.962302	7.48808	0.902412	3.51241	0.505343	2.87285	0.304748	1.10282	0.103062	<LLOQ	-	<LLOQ	-
10-HDHA	11.2191	1.07361	0.526202	0.112291	10.6929	1.03578	9.24469	1.06568	4.04924	0.624337	3.49129	0.333259	1.23243	0.145297	<LLOQ	-	0.471732	0.0903267
11-HDHA	13.5289	1.21523	0.566322	0.0992837	12.9626	1.16552	11.5854	1.0948	5.17778	0.765516	4.14599	0.301439	1.70135	0.166898	<LLOQ	-	0.560321	0.110179
13-HDHA	11.3541	1.01666	0.591338	0.133835	10.7628	0.973053	8.87169	0.80784	4.13348	0.600818	2.95559	0.18285	1.20836	0.0794396	<LLOQ	-	0.574253	0.105801
14-HDHA	11.5754	0.96978	1.536	0.36288	10.0394	0.805769	7.76514	0.630387	3.54031	0.470193	2.63172	0.170529	1.59312	0.190638	<LLOQ	-	<LLOQ	-
16-HDHA	11.3973	0.873785	0.43909	0.0816104	10.9582	0.856012	8.89969	0.67367	4.03827	0.529558	3.19162	0.207502	1.1651	0.0815124	<LLOQ	-	0.504705	0.0732274
17-HDHA	11.4446	0.983674	<LLOQ	-	11.4446	0.983674	8.94643	0.557135	4.48447	0.735598	3.09075	0.220215	1.35557	0.258865	<LLOQ	-	<LLOQ	-
20-HDHA	17.626	1.3074	1.10577	0.188802	16.5202	1.27398	15.6165	1.3406	6.10533	0.808061	6.68688	0.570049	2.82428	0.295469	<LLOQ	-	<LLOQ	-

[truncated: 2 more sheets: S11, S12]
